# Supplementary material for: Detection of Pleiotropy through a Phenome-Wide Association Study (PheWAS) of Epidemiologic Data as Part of the Environmental Architecture for Genes Linked to Environment (EAGLE) Study
Source: PLoS Genet. 2014 Dec 4;10(12):e1004678. doi: 10.1371/journal.pgen.1004678 (PMC4256091; doi:10.1371/journal.pgen.1004678)
Supplement: S1 Table — Information on the 80 SNPs of this study. (XLSX) [file pgen.1004678.s007.xlsx]

## Sheet: All
SNP	Reason Chosen for Genotyping	Previously Published Phenotype (NHGRI GWAS Catalog)	Publications Used in Original Choice to Genotype (PubMed ID)	Genotyping Method	Context	In Gene?	What Gene (BF)	Nearest gene	How far away?	Regulatory?	GWAS Pleiotropy?
rs10401969	LDL cholesterol	LDL cholesterol	PMID:19060906	Sequenom	intron	Yes	SUGP1	N/A	N/A	1f	yes
rs10490924	Age-related macular degeneration	Age-related macular degeneration	PMID:16642439 PMID:16174643	Sequenom	missense	Yes	ARMS2	N/A	N/A	no	no
rs10503669	HDL cholesterol	HDL cholesterol	PMID:18852197	Sequenom	Intergenic	No	N/A	LPL	22920	6	yes
rs1061170	Age-related macular degeneration	Age-related macular degeneration	PMID:15761122 PMID:16174643	Sequenom	missense	Yes	CFH	N/A	N/A	no	no
rs10757278	Myocardial infarction	Myocardial infarction	PMID:17478679	Sequenom	Intergenic	No	N/A	CDKN2B-AS1	3381	4	no
rs10778213	C-reactive protein	C-reactive protein	PMID:18852197	Sequenom	Intergenic	No	N/A	PAH	183770	5	no
rs10811661	Type 2 diabetes	Type 2 diabetes	PMID:18176561	Sequenom	Intergenic	No	N/A	CDKN2B-AS1	12998	no	yes
rs10889353	Triglycerides	Cholesterol, total	PMID:19060906	Sequenom	intron	Yes	DOCK7	N/A	N/A	1f	yes
rs10923931	Type 2 diabetes	Type 2 diabetes	PMID:18852197	Sequenom	intron	Yes	NOTCH2	N/A	N/A	no	no
rs10938397	Body mass index	Body mass index	PMID:19079261	Sequenom	Intergenic	No	N/A	GNPDA2	453876	no	no
rs11084753	Body mass index	Body mass index	PMID:19079261	Sequenom	Intergenic	No	N/A	KCTD15	15471	6	no
rs11206510	LDL cholesterol	Coronary heart disease	PMID:18852197	Sequenom	Intergenic	No	N/A	PCSK9	9110	no	yes
rs1205	C-reactive Protein		PMID:17101857	Taqman (Already in CDC NHANES III database from PMID:17101857); Sequenom (NHANES 1999-2002)	UTR-3	Yes	CRP	N/A	N/A	4	no
rs12286037	Triglycerides	Metabolic syndrome (bivariate traits)	PMID:18852197	Sequenom	intron	Yes	ZNF259	N/A	N/A	no	yes
rs12596776	HDL cholesterol		PMID:18193043	Sequenom	intron	Yes	SLC12A3	N/A	N/A	2b	no
rs1260326	Triglycerides	Metabolite levels	PMID:19060906	Sequenom (Already in CDC NHANES III database from PMID:20031591); Sequenom (NHANES 1999-2002)	missense	Yes	GCKR	N/A	N/A	no	yes
rs12678919	HDL cholesterol	HDL cholesterol	PMID:19060906	Sequenom	Intergenic	No	N/A	LPL	19452	no	yes
rs12695382	LDL cholesterol		PMID:18193043	Sequenom	intron	Yes	B4GALT4	N/A	N/A	no	no
rs12740374	LDL cholesterol	Coronary heart disease	PMID:19060906	Sequenom	UTR-3	Yes	CELSR2	N/A	N/A	4	yes
rs1323432	HDL cholesterol		PMID:18193043	Sequenom (Already in CDC NHANES III database from PMID:20031591); Sequenom (NHANES 1999-2002)	intron	Yes	GRIN3A	N/A	N/A	6	no
rs13266634	Type 2 diabetes	Type 2 diabetes and other traits	PMID:18852197	Sequenom	cds-synon	Yes	SLC30A8	N/A	N/A	4	yes
rs1333049	Coronary artery disease	Coronary artery calcification	PMID:17634449	Sequenom	Intergenic	No	N/A	CDKN2B-AS1	4407	no	no
rs1501908	LDL cholesterol	LDL cholesterol	PMID:19060906	Sequenom	Intergenic	No	N/A	TIMD4	7903	no	no
rs1529729	LDL cholesterol		PMID:18193044	Sequenom (Already in CDC NHANES III database from PMID:20031591); Sequenom (NHANES 1999-2002)	intron	Yes	SMARCA4	N/A	N/A	4	no
rs1566439	HDL cholesterol		PMID:18193043	Sequenom	Intergenic	No	N/A	CETP	6906	no	no
rs16996148	Triglycerides	LDL cholesterol	PMID:18193043 PMID:18193044	Sequenom	Intergenic	No	N/A	CILP2	1004	1f	yes
rs17145738	Triglycerides	HDL cholesterol	PMID:18193043	Sequenom	nearGene-3	No	N/A	TBL2	400	5	yes
rs17216525	Triglycerides	Triglycerides	PMID:19060906	Sequenom	Intergenic	No	N/A	CILP2	4752	5	no
rs174547	HDL-C	Lipid metabolism phenotypes	PMID:19060906	Sequenom	intron	Yes	FADS1	N/A	N/A	6	yes
rs1748195	Triglycerides	Triglycerides	PMID:18852197	Sequenom	intron	Yes	DOCK7	N/A	N/A	6	no
rs17782313	Body mass index	Height	PMID:18454148	Sequenom	Intergenic	No	N/A	MC4R	1875467	no	yes
rs1800588	HDL-C	HDL cholesterol	PMID:18193044 PMID:18354102	Sequenom (Already in CDC NHANES III database from PMID:20031591); Sequenom (NHANES 1999-2002)	nearGene-5	No	N/A	LIPC	500	4	no
rs1800795	C-reactive protein		PMID:17851695	Sequenom	nearGene-5	Yes	LOC541472	N/A	N/A	4	no
rs1800961	HDL-C	C-reactive protein	PMID:19060906	Sequenom	missense	Yes	HNF4A	N/A	N/A	3a	yes
rs1883025	HDL-C	Metabolic syndrome	PMID:19060906	Sequenom	intron	Yes	ABCA1	N/A	N/A	5	yes
rs2144300	HDL-C	HDL cholesterol	PMID:18852197	Sequenom	intron	Yes	GALNT2	N/A	N/A	4	yes
rs2197089	HDL-C	Metabolic syndrome (bivariate traits)	PMID:18193043	Sequenom	Intergenic	No	N/A	LPL	1603	6	no
rs2228671	LDL-C	Cholesterol, total	PMID:18262040	Illumina GoldenGate (Already in CDC NHANES III database from Dr. Crawford); Sequenom (NHANES 1999-2002)	cds-synon	Yes	LDLR	N/A	N/A	4	yes
rs2231142	Gout	Uric acid levels	PMID:18834626 PMID:19503597	Sequenom	STOP-GAIN	Yes	ABCG2	N/A	N/A	5	no
rs2237895	Type 2 diabetes	Type 2 diabetes	PMID:18711366	Sequenom	intron	Yes	KCNQ1	N/A	N/A	5	no
rs2338104	HDL-C	HDL cholesterol	PMID:18852197	Sequenom	intron	Yes	KCTD10	N/A	N/A	6	no
rs2383208	Myocardial infarction	Type 2 diabetes	PMID:17478679	Sequenom	Intergenic	No	N/A	CDKN2B-AS1	10980	no	no
rs2650000	LDL-C	LDL cholesterol	PMID:19060906	Sequenom	Intergenic	No	N/A	HNF1A	27587	1f	yes
rs28927680	Triglycerides	Triglycerides	PMID:18193044	Sequenom	UTR-3	Yes	BUD13	N/A	N/A	no	no
rs3135506	HDL-C		PMID:18193043	Sequenom (Already in CDC NHANES III database from PMID:20031591); Sequenom (NHANES 1999-2002)	missense	Yes	APOA5	N/A	N/A	2b	no
rs328	HDL-C	Triglycerides	PMID:18354102	Sequenom (Already in CDC NHANES III database from PMID:20031591); Sequenom (NHANES 1999-2002)	STOP-GAIN	Yes	LPL	N/A	N/A	5	yes
rs3736228	Bone mineral density	Bone mineral density	PMID:18349089 PMID:18455228	Sequenom	missense	Yes	LRP5	N/A	N/A	1f	no
rs3764261	HDL-C	Lipid metabolism phenotypes	PMID:18852197	Sequenom	Intergenic	No	N/A	CETP	2511	no	yes
rs3890182	HDL-C	HDL cholesterol	PMID:18193044 PMID:18354102	Sequenom (Already in CDC NHANES III database from PMID:20031591); Sequenom (NHANES 1999-2002)	intron	Yes	ABCA1	N/A	N/A	5	no
rs3905000	HDL-C	MRI atrophy measures	PMID:19060911	Sequenom	intron	Yes	ABCA1	N/A	N/A	no	yes
rs4149268	HDL-C	HDL cholesterol	PMID:18852197	Sequenom	intron	Yes	ABCA1	N/A	N/A	6	no
rs4355801	Bone mineral density	Bone mineral density	PMID:18455228	Sequenom	Intergenic	No	N/A	TNFRSF11B	11923	no	no
rs4420638	LDL-C	Cognitive decline	PMID:18193043 PMID:17554300	Sequenom	nearGene-3	No	N/A	APOC1	340	no	yes
rs4607103	Type 2 diabetes	Type 2 diabetes	PMID:18852197	Sequenom	Intergenic	Yes	ADAMTS9-AS2	N/A	N/A	6	no
rs4712523	Type 2 diabetes	Type 2 diabetes and other traits	PMID:18852197	Sequenom	intron	Yes	CDKAL1	N/A	N/A	4	no
rs471364	HDL-C	HDL cholesterol	PMID:19060906	Sequenom	intron	Yes	TTC39B	N/A	N/A	1f	no
rs4939883	HDL-C	Cholesterol, total	PMID:19060906	Sequenom	Intergenic	No	N/A	LIPG	47936	5	yes
rs515135	LDL-C	LDL cholesterol	PMID:19060906	Sequenom	Intergenic	No	N/A	APOB	19112	no	no
rs560887	Glucose	Metabolic syndrome	PMID:18451265	Sequenom	intron	Yes	G6PC2	N/A	N/A	no	yes
rs562338	LDL-C	LDL cholesterol	PMID:18852197	Sequenom	Intergenic	No	N/A	APOB	21376	no	no
rs6102059	LDL-C	LDL cholesterol	PMID:19060906	Sequenom	Intergenic	No	N/A	MAFB	85371	no	no
rs646776	LDL-C	Coronary heart disease	PMID:18262040	Sequenom	nearGene-3	No	N/A	CELSR2	152	1f	yes
rs6544713	LDL-C	LDL cholesterol	PMID:19060906	Sequenom	intron	Yes	ABCG8	N/A	N/A	no	no
rs6548238	Body mass index	Body mass index	PMID:19079261	Sequenom	Intergenic	No	N/A	TMEM18	33068	4	no
rs6586891	HDL-C		PMID:18193043	Sequenom	Intergenic	No	N/A	LPL	89828	no	no
rs673548	Triglycerides	Metabolic syndrome	PMID:19060911	Illumina GoldenGate (Already in CDC NHANES III database from Dr. Crawford); Sequenom (NHANES 1999-2002)	intron	Yes	APOB	N/A	N/A	5	no
rs6756629	LDL-C	Cholesterol, total	PMID:19060911	Sequenom	missense;nearGene-5	Yes	ABCG5	N/A	N/A	no	yes
rs6855911	Uric acid	Urate levels	PMID:17997608	Sequenom	intron	Yes	SLC2A9	N/A	N/A	no	no
rs693	LDL-C	Cholesterol, total	PMID:18193044 PMID:18262040	Illumina GoldenGate (Already in CDC NHANES III database from Dr. Crawford); Sequenom (NHANES 1999-2002)	cds-synon	Yes	APOB	N/A	N/A	5	no
rs714052	Triglycerides	Hypertriglyceridemia	PMID:19060906	Sequenom	intron	Yes	BAZ1B	N/A	N/A	6	no
rs7442295	Uric acid	Urate levels	PMID:18179892 PMID:17997608 PMID:18327256	Sequenom	intron	Yes	SLC2A9	N/A	N/A	no	no
rs7498665	Body mass index	Body mass index	PMID:19079261	Sequenom	missense	Yes	SH2B1	N/A	N/A	1f	no
rs7557067	Triglycerides	Triglycerides	PMID:19060906	Sequenom	Intergenic	No	N/A	APOB	16090	4	no
rs7566605	Body mass index		PMID:17465681	Sequenom	Intergenic	No	N/A	INSIG2	10025	no	no
rs7578597	Type 2 diabetes	Type 2 diabetes	PMID:18852197	Sequenom	missense	Yes	THADA	N/A	N/A	6	no
rs7679	HDL-C	HDL cholesterol	PMID:19060906	Sequenom	UTR-3	Yes	PCIF1	N/A	N/A	1f	yes
rs780094	Triglycerides	Metabolic syndrome	PMID:18678614	Sequenom	intron	Yes	GCKR	N/A	N/A	3a	yes
rs7961581	Type 2 diabetes	Type 2 diabetes	PMID:18852197	Sequenom	Intergenic	No	N/A	TSPAN8	111323	5	no
rs864745	Type 2 diabetes	Type 2 diabetes	PMID:18852197	Sequenom	intron	Yes	JAZF1	N/A	N/A	no	yes
rs964184	HDL-C	Metabolic syndrome	PMID:19060906	Sequenom	nearGene-3	No	N/A	ZNF259	359	1f	yes
