# Supplementary material for: Detection of Pleiotropy through a Phenome-Wide Association Study (PheWAS) of Epidemiologic Data as Part of the Environmental Architecture for Genes Linked to Environment (EAGLE) Study
Source: PLoS Genet. 2014 Dec 4;10(12):e1004678. doi: 10.1371/journal.pgen.1004678 (PMC4256091; doi:10.1371/journal.pgen.1004678)
Supplement: S2 Table — All results of this study meeting our PheWAS criteria for replication. (XLSX) [file pgen.1004678.s008.xlsx]

## Sheet: Sheet1
Gene	SNP	Chr	Pos	Phenotype_Class	Race_Ethnicity	Study	Pval	Beta	Coded_all	N_total	Transform	Phenotype_Description	Why_SNP_Chosen	GWAS Category	pubmedid
NA	RS1800795	7	22766645	White Blood Cell	Non-Hispanic Black	NHANES iii	0.00466636	-0.34106	C	2038	None	WCPSI:White blood cell count: SI	C-reactive Protein	NA	NA
NA	RS1800795	7	22766645	White Blood Cell	Non-Hispanic Black	NHANES iii	0.00466636	-0.34106	C	2038	None	WCPSI:Whitebloodcellcount:SI	C-reactive Protein	NA	NA
NA	RS1800795	7	22766645	White Blood Cell	Non-Hispanic Black	NHANES iii	0.00466636	-0.34106	C	2038	None	WCP:Whitebloodcellcount	C-reactive Protein	NA	NA
NA	RS1800795	7	22766645	White Blood Cell	Non-Hispanic Black	NHANES 9902	0.00483691	-0.07135	G	1316	ln + 1	LBDNENO:Segmented Neutrophils number	C-reactive Protein	NA	NA
NA	RS1800795	7	22766645	White Blood Cell	Non-Hispanic Black	NHANES 9902	0.00710237	-0.05426	G	1324	ln + 1	LBXWBCSI:White blood cell count SI	C-reactive Protein	NA	NA
NA	RS1800795	7	22766645	White Blood Cell	Non-Hispanic Black	NHANES 9902	0.00839972	-0.32599	G	1316	None	LBDNENO:Segmented Neutrophils number	C-reactive Protein	NA	NA
NA	RS3135506	11	116662407	Triglycerides	Mexican American	NHANES 9902	1e-10	-0.5087	G	1841	None	LBDSTRSI:Triglycerides (mmol/L)	HDL Cholesterol	NA	NA
NA	RS3135506	11	116662407	Triglycerides	Mexican American	NHANES 9902	1e-10	-45.0598	G	1841	None	LBXSTR:Triglycerides (mg/dL)	HDL Cholesterol	NA	NA
NA	RS3135506	11	116662407	Triglycerides	Mexican American	NHANES 9902	2e-09	-0.58105	G	931	None	LBDTRSI:Triglyceride (mmol/L)	HDL Cholesterol	NA	NA
NA	RS3135506	11	116662407	Triglycerides	Mexican American	NHANES 9902	2e-09	-51.451	G	931	None	LBXTR:Triglyceride (mg/dL)	HDL Cholesterol	NA	NA
NA	RS3135506	11	116662407	Triglycerides	Mexican American	NHANES 9902	2e-09	-0.10979	G	1841	ln + 1	LBDSTRSI:Triglycerides (mmol/L)	HDL Cholesterol	NA	NA
NA	RS3135506	11	116662407	Triglycerides	Mexican American	NHANES 9902	7e-09	-0.16827	G	1841	ln + 1	LBXSTR:Triglycerides (mg/dL)	HDL Cholesterol	NA	NA
NA	RS3135506	11	116662407	Triglycerides	Mexican American	NHANES 9902	7.8e-08	-0.13064	G	931	ln + 1	LBDTRSI:Triglyceride (mmol/L)	HDL Cholesterol	NA	NA
NA	RS3135506	11	116662407	Triglycerides	Mexican American	NHANES 9902	4.26e-07	-0.19296	G	931	ln + 1	LBXTR:Triglyceride (mg/dL)	HDL Cholesterol	NA	NA
NA	RS3135506	11	116662407	Triglycerides	Mexican American	NHANES iii	8.86e-07	-0.1307	G	1997	ln + 1	TGP:Triglyceride (mg/dL)	HDL Cholesterol	NA	NA
NA	RS3135506	11	116662407	Triglycerides	Mexican American	NHANES iii	8.86e-07	-0.1307	G	1997	ln + 1	TGP:Triglyceride (mg/dL)	HDL Cholesterol	NA	NA
NA	RS3135506	11	116662407	Triglycerides	Mexican American	NHANES iii	8.86e-07	-0.1307	G	1997	ln + 1	TGP:Serumtriglycerides(mg/dL)	HDL Cholesterol	NA	NA
NA	RS3135506	11	116662407	Triglycerides	Mexican American	NHANES iii	1.2e-06	-0.08089	G	1997	ln + 1	TGPSI:Triglyceride (mmol/L)	HDL Cholesterol	NA	NA
NA	RS3135506	11	116662407	Triglycerides	Mexican American	NHANES iii	1.2e-06	-0.08089	G	1997	ln + 1	TGPSI:Triglyceride (mmol/L)	HDL Cholesterol	NA	NA
NA	RS3135506	11	116662407	Triglycerides	Mexican American	NHANES iii	1.2e-06	-0.08089	G	1997	ln + 1	TGPSI:Serumtriglycerides:SI(mmol/L)	HDL Cholesterol	NA	NA
NA	RS3135506	11	116662407	Triglycerides	Mexican American	NHANES iii	5.98e-05	-22.0433	G	1997	None	TGP:Triglyceride (mg/dL)	HDL Cholesterol	NA	NA
NA	RS3135506	11	116662407	Triglycerides	Mexican American	NHANES iii	5.98e-05	-22.0433	G	1997	None	TGP:Triglyceride (mg/dL)	HDL Cholesterol	NA	NA
NA	RS3135506	11	116662407	Triglycerides	Mexican American	NHANES iii	5.98e-05	-22.0433	G	1997	None	TGP:Serumtriglycerides(mg/dL)	HDL Cholesterol	NA	NA
NA	RS3135506	11	116662407	Triglycerides	Mexican American	NHANES iii	6.01e-05	-0.24881	G	1997	None	TGPSI:Triglyceride (mmol/L)	HDL Cholesterol	NA	NA
NA	RS3135506	11	116662407	Triglycerides	Mexican American	NHANES iii	6.01e-05	-0.24881	G	1997	None	TGPSI:Triglyceride (mmol/L)	HDL Cholesterol	NA	NA
NA	RS3135506	11	116662407	Triglycerides	Mexican American	NHANES iii	6.01e-05	-0.24881	G	1997	None	TGPSI:Serumtriglycerides:SI(mmol/L)	HDL Cholesterol	NA	NA
NA	RS3135506	11	116662407	Triglycerides	Non-Hispanic White	NHANES 9902	1e-09	-0.09828	G	3935	ln + 1	LBDSTRSI:Triglycerides (mmol/L)	HDL Cholesterol	NA	NA
NA	RS3135506	11	116662407	Triglycerides	Non-Hispanic White	NHANES 9902	5e-09	-0.15318	G	3935	ln + 1	LBXSTR:Triglycerides (mg/dL)	HDL Cholesterol	NA	NA
NA	RS3135506	11	116662407	Triglycerides	Non-Hispanic White	NHANES 9902	6.3e-08	-0.33577	G	3935	None	LBDSTRSI:Triglycerides (mmol/L)	HDL Cholesterol	NA	NA
NA	RS3135506	11	116662407	Triglycerides	Non-Hispanic White	NHANES 9902	6.3e-08	-29.7405	G	3935	None	LBXSTR:Triglycerides (mg/dL)	HDL Cholesterol	NA	NA
NA	RS3135506	11	116662407	Triglycerides	Non-Hispanic White	NHANES iii	2.34e-06	-31.7443	G	2552	None	TGP:Triglyceride (mg/dL)	HDL Cholesterol	NA	NA
NA	RS3135506	11	116662407	Triglycerides	Non-Hispanic White	NHANES iii	2.34e-06	-31.7443	G	2552	None	TGP:Triglyceride (mg/dL)	HDL Cholesterol	NA	NA
NA	RS3135506	11	116662407	Triglycerides	Non-Hispanic White	NHANES iii	2.34e-06	-31.7443	G	2552	None	TGP:Serumtriglycerides(mg/dL)	HDL Cholesterol	NA	NA
NA	RS3135506	11	116662407	Triglycerides	Non-Hispanic White	NHANES iii	2.34e-06	-0.35842	G	2552	None	TGPSI:Triglyceride (mmol/L)	HDL Cholesterol	NA	NA
NA	RS3135506	11	116662407	Triglycerides	Non-Hispanic White	NHANES iii	2.34e-06	-0.35842	G	2552	None	TGPSI:Triglyceride (mmol/L)	HDL Cholesterol	NA	NA
NA	RS3135506	11	116662407	Triglycerides	Non-Hispanic White	NHANES iii	2.34e-06	-0.35842	G	2552	None	TGPSI:Serumtriglycerides:SI(mmol/L)	HDL Cholesterol	NA	NA
NA	RS3135506	11	116662407	Triglycerides	Non-Hispanic White	NHANES iii	1.17e-05	-0.08783	G	2552	ln + 1	TGPSI:Triglyceride (mmol/L)	HDL Cholesterol	NA	NA
NA	RS3135506	11	116662407	Triglycerides	Non-Hispanic White	NHANES iii	1.17e-05	-0.08783	G	2552	ln + 1	TGPSI:Triglyceride (mmol/L)	HDL Cholesterol	NA	NA
NA	RS3135506	11	116662407	Triglycerides	Non-Hispanic White	NHANES iii	1.17e-05	-0.08783	G	2552	ln + 1	TGPSI:Serumtriglycerides:SI(mmol/L)	HDL Cholesterol	NA	NA
NA	RS3135506	11	116662407	Triglycerides	Non-Hispanic White	NHANES iii	3.46e-05	-0.13414	G	2552	ln + 1	TGP:Triglyceride (mg/dL)	HDL Cholesterol	NA	NA
NA	RS3135506	11	116662407	Triglycerides	Non-Hispanic White	NHANES iii	3.46e-05	-0.13414	G	2552	ln + 1	TGP:Triglyceride (mg/dL)	HDL Cholesterol	NA	NA
NA	RS3135506	11	116662407	Triglycerides	Non-Hispanic White	NHANES iii	3.46e-05	-0.13414	G	2552	ln + 1	TGP:Serumtriglycerides(mg/dL)	HDL Cholesterol	NA	NA
NA	rs1529729	19	11163562	Broken/Fractured Bone	Non-Hispanic White	NHANES 9902	0.002	1.545	G	3933	ln + 1	OSQ010c:Broken or fractured spine	LDL-C	NA	NA
NA	rs1529729	19	11163562	Broken/Fractured Bone	Non-Hispanic White	NHANES 9902	0.002	1.545	G	3933	None	OSQ010c:Broken or fractured spine	LDL-C	NA	NA
NA	rs1529729	19	11163562	Broken/Fractured Bone	Non-Hispanic White	NHANES iii	0.0042	0.493	G	2303	None	HAG5C:Doctor told had broken/fractured spine	LDL-C	NA	NA
NA	rs1529729	19	11163562	Broken/Fractured Bone	Non-Hispanic White	NHANES iii	0.0042	0.493	G	2303	None	HAG5C:Doctortoldhadbroken/fracturedspine	LDL-C	NA	NA
ABCG2	RS2231142	4	89052323	Blood Pressure (diastolic)	Mexican American	NHANES iii	1.45e-06	0.03307	C	2023	ln + 1	PEPMNK5R:Overall average K5, diastolic, BP(age5+)	Gout	Urate levels,Uric acid levels	18834626,19503597,22229870
ABCG2	RS2231142	4	89052323	Blood Pressure (diastolic)	Mexican American	NHANES iii	2.21e-06	2.19463	C	2023	None	PEPMNK5R:Overall average K5, diastolic, BP(age5+)	Gout	Urate levels,Uric acid levels	18834626,19503597,22229870
ABCG2	RS2231142	4	89052323	Blood Pressure (diastolic)	Mexican American	NHANES iii	0.00030147	0.04426	C	1697	ln + 1	HAZA8BK5:K5 for second BP measure(diastolic,mmHg)	Gout	Urate levels,Uric acid levels	18834626,19503597,22229870
ABCG2	RS2231142	4	89052323	Blood Pressure (diastolic)	Mexican American	NHANES iii	0.000978883	1.76414	C	1697	None	HAZA8BK5:K5 for second BP measure(diastolic,mmHg)	Gout	Urate levels,Uric acid levels	18834626,19503597,22229870
ABCG2	RS2231142	4	89052323	Blood Pressure (Diastolic)	Mexican American	NHANES 9902	0.00446346	1.69059	C	1605	None	BPXDI3:Diastolic: Blood pres(3rd rdg) mm Hg	Gout	Urate levels,Uric acid levels	18834626,19503597,22229870
ABCG2	RS2231142	4	89052323	Blood Pressure (diastolic)	Mexican American	NHANES iii	0.00455802	1.51299	C	1694	None	HAZA8CK5:K5 for third BP measure (diastolic,mmHg)	Gout	Urate levels,Uric acid levels	18834626,19503597,22229870
ABCG2	RS2231142	4	89052323	Blood Pressure (diastolic)	Mexican American	NHANES iii	0.00628299	0.03165	C	1694	ln + 1	HAZA8CK5:K5 for third BP measure (diastolic,mmHg)	Gout	Urate levels,Uric acid levels	18834626,19503597,22229870
ABCG2	RS2231142	4	89052323	Kidney (uric acid)	Mexican American	NHANES iii	0.00015269	-0.04258	C	2022	ln + 1	UAPSI:Uric acid (umol/L)	Gout	Urate levels,Uric acid levels	18834626,19503597,22229870
ABCG2	RS2231142	4	89052323	Kidney (uric acid)	Mexican American	NHANES iii	0.00015269	-0.04258	C	2022	ln + 1	UAPSI:Uric acid (umol/L)	Gout	Urate levels,Uric acid levels	18834626,19503597,22229870
ABCG2	RS2231142	4	89052323	Kidney (uric acid)	Mexican American	NHANES iii	0.00015269	-0.04258	C	2022	ln + 1	UAPSI:Serumuricacid:SI(umol/L)	Gout	Urate levels,Uric acid levels	18834626,19503597,22229870
ABCG2	RS2231142	4	89052323	Kidney (uric acid)	Mexican American	NHANES iii	0.000158967	-0.03456	C	2022	ln + 1	UAP:Uric acid (mg/dL)	Gout	Urate levels,Uric acid levels	18834626,19503597,22229870
ABCG2	RS2231142	4	89052323	Kidney (uric acid)	Mexican American	NHANES iii	0.000158967	-0.03456	C	2022	ln + 1	UAP:Uric acid (mg/dL)	Gout	Urate levels,Uric acid levels	18834626,19503597,22229870
ABCG2	RS2231142	4	89052323	Kidney (uric acid)	Mexican American	NHANES iii	0.000158967	-0.03456	C	2022	ln + 1	UAP:Serumuricacid(mg/dL)	Gout	Urate levels,Uric acid levels	18834626,19503597,22229870
ABCG2	RS2231142	4	89052323	Kidney (Uric acid)	Mexican American	NHANES 9902	0.000160101	-13.0228	C	1870	None	LBDSUASI:Uric acid (umol/L)	Gout	Urate levels,Uric acid levels	18834626,19503597,22229870
ABCG2	RS2231142	4	89052323	Kidney (Uric acid)	Mexican American	NHANES 9902	0.000160387	-0.21892	C	1870	None	LBXSUA:Uric acid (mg/dL)	Gout	Urate levels,Uric acid levels	18834626,19503597,22229870
ABCG2	RS2231142	4	89052323	Kidney (uric acid)	Mexican American	NHANES iii	0.000339324	-0.20239	C	2022	None	UAP:Uric acid (mg/dL)	Gout	Urate levels,Uric acid levels	18834626,19503597,22229870
ABCG2	RS2231142	4	89052323	Kidney (uric acid)	Mexican American	NHANES iii	0.000339324	-0.20239	C	2022	None	UAP:Uric acid (mg/dL)	Gout	Urate levels,Uric acid levels	18834626,19503597,22229870
ABCG2	RS2231142	4	89052323	Kidney (uric acid)	Mexican American	NHANES iii	0.000339324	-0.20239	C	2022	None	UAP:Serumuricacid(mg/dL)	Gout	Urate levels,Uric acid levels	18834626,19503597,22229870
ABCG2	RS2231142	4	89052323	Kidney (uric acid)	Mexican American	NHANES iii	0.000339669	-12.0372	C	2022	None	UAPSI:Uric acid (umol/L)	Gout	Urate levels,Uric acid levels	18834626,19503597,22229870
ABCG2	RS2231142	4	89052323	Kidney (uric acid)	Mexican American	NHANES iii	0.000339669	-12.0372	C	2022	None	UAPSI:Uric acid (umol/L)	Gout	Urate levels,Uric acid levels	18834626,19503597,22229870
ABCG2	RS2231142	4	89052323	Kidney (uric acid)	Mexican American	NHANES iii	0.000339669	-12.0372	C	2022	None	UAPSI:Serumuricacid:SI(umol/L)	Gout	Urate levels,Uric acid levels	18834626,19503597,22229870
ABCG2	RS2231142	4	89052323	Kidney (Uric acid)	Mexican American	NHANES 9902	0.000475213	-0.03316	C	1870	ln + 1	LBXSUA:Uric acid (mg/dL)	Gout	Urate levels,Uric acid levels	18834626,19503597,22229870
ABCG2	RS2231142	4	89052323	Kidney (Uric acid)	Mexican American	NHANES 9902	0.000669595	-0.03911	C	1870	ln + 1	LBDSUASI:Uric acid (umol/L)	Gout	Urate levels,Uric acid levels	18834626,19503597,22229870
ABCG2	RS2231142	4	89052323	Kidney (Uric acid)	Non-Hispanic White	NHANES 9902	5e-09	-19.0411	C	3954	None	LBDSUASI:Uric acid (umol/L)	Gout	Urate levels,Uric acid levels	18834626,19503597,22229870
ABCG2	RS2231142	4	89052323	Kidney (Uric acid)	Non-Hispanic White	NHANES 9902	5e-09	-0.32015	C	3954	None	LBXSUA:Uric acid (mg/dL)	Gout	Urate levels,Uric acid levels	18834626,19503597,22229870
ABCG2	RS2231142	4	89052323	Kidney (Uric acid)	Non-Hispanic White	NHANES 9902	5e-08	-0.04686	C	3954	ln + 1	LBXSUA:Uric acid (mg/dL)	Gout	Urate levels,Uric acid levels	18834626,19503597,22229870
ABCG2	RS2231142	4	89052323	Kidney (Uric acid)	Non-Hispanic White	NHANES 9902	8.5e-08	-0.05539	C	3954	ln + 1	LBDSUASI:Uric acid (umol/L)	Gout	Urate levels,Uric acid levels	18834626,19503597,22229870
ABCG2	RS2231142	4	89052323	Kidney (uric acid)	Non-Hispanic White	NHANES iii	3.72e-06	-17.0629	C	2579	None	UAPSI:Uric acid (umol/L)	Gout	Urate levels,Uric acid levels	18834626,19503597,22229870
ABCG2	RS2231142	4	89052323	Kidney (uric acid)	Non-Hispanic White	NHANES iii	3.72e-06	-17.0629	C	2579	None	UAPSI:Uric acid (umol/L)	Gout	Urate levels,Uric acid levels	18834626,19503597,22229870
ABCG2	RS2231142	4	89052323	Kidney (uric acid)	Non-Hispanic White	NHANES iii	3.72e-06	-17.0629	C	2579	None	UAPSI:Serumuricacid:SI(umol/L)	Gout	Urate levels,Uric acid levels	18834626,19503597,22229870
ABCG2	RS2231142	4	89052323	Kidney (uric acid)	Non-Hispanic White	NHANES iii	3.73e-06	-0.28685	C	2579	None	UAP:Uric acid (mg/dL)	Gout	Urate levels,Uric acid levels	18834626,19503597,22229870
ABCG2	RS2231142	4	89052323	Kidney (uric acid)	Non-Hispanic White	NHANES iii	3.73e-06	-0.28685	C	2579	None	UAP:Uric acid (mg/dL)	Gout	Urate levels,Uric acid levels	18834626,19503597,22229870
ABCG2	RS2231142	4	89052323	Kidney (uric acid)	Non-Hispanic White	NHANES iii	3.73e-06	-0.28685	C	2579	None	UAP:Serumuricacid(mg/dL)	Gout	Urate levels,Uric acid levels	18834626,19503597,22229870
ABCG2	RS2231142	4	89052323	Kidney (uric acid)	Non-Hispanic White	NHANES iii	1.49e-05	-0.04223	C	2579	ln + 1	UAP:Uric acid (mg/dL)	Gout	Urate levels,Uric acid levels	18834626,19503597,22229870
ABCG2	RS2231142	4	89052323	Kidney (uric acid)	Non-Hispanic White	NHANES iii	1.49e-05	-0.04223	C	2579	ln + 1	UAP:Uric acid (mg/dL)	Gout	Urate levels,Uric acid levels	18834626,19503597,22229870
ABCG2	RS2231142	4	89052323	Kidney (uric acid)	Non-Hispanic White	NHANES iii	1.49e-05	-0.04223	C	2579	ln + 1	UAP:Serumuricacid(mg/dL)	Gout	Urate levels,Uric acid levels	18834626,19503597,22229870
ABCG2	RS2231142	4	89052323	Kidney (uric acid)	Non-Hispanic White	NHANES iii	1.85e-05	-0.05019	C	2579	ln + 1	UAPSI:Uric acid (umol/L)	Gout	Urate levels,Uric acid levels	18834626,19503597,22229870
ABCG2	RS2231142	4	89052323	Kidney (uric acid)	Non-Hispanic White	NHANES iii	1.85e-05	-0.05019	C	2579	ln + 1	UAPSI:Uric acid (umol/L)	Gout	Urate levels,Uric acid levels	18834626,19503597,22229870
ABCG2	RS2231142	4	89052323	Kidney (uric acid)	Non-Hispanic White	NHANES iii	1.85e-05	-0.05019	C	2579	ln + 1	UAPSI:Serumuricacid:SI(umol/L)	Gout	Urate levels,Uric acid levels	18834626,19503597,22229870
ABCG2	RS2231142	4	89052323	Protoporphyrin	Mexican American	NHANES iii	2.61e-07	-0.07557	C	2029	ln + 1	EPP:Protoporphyrin (ug/dL RBC)	Gout	Urate levels,Uric acid levels	18834626,19503597,22229870
ABCG2	RS2231142	4	89052323	Protoporphyrin	Mexican American	NHANES iii	2.61e-07	-0.07557	C	2029	ln + 1	EPP:Protoporphyrin (ug/dL RBC)	Gout	Urate levels,Uric acid levels	18834626,19503597,22229870
ABCG2	RS2231142	4	89052323	Protoporphyrin	Mexican American	NHANES iii	7.87e-06	-0.03696	C	2029	ln + 1	EPPSI:Protoporphyrin (umol/L RBC)	Gout	Urate levels,Uric acid levels	18834626,19503597,22229870
ABCG2	RS2231142	4	89052323	Protoporphyrin	Mexican American	NHANES iii	7.87e-06	-0.03696	C	2029	ln + 1	EPPSI:Protoporphyrin (umol/L RBC)	Gout	Urate levels,Uric acid levels	18834626,19503597,22229870
ABCG2	RS2231142	4	89052323	Protoporphyrin	Mexican American	NHANES 9902	0.00019641	-0.07887	C	968	ln + 1	LBXEPP:Protoporphyrin (ug/dL RBC)	Gout	Urate levels,Uric acid levels	18834626,19503597,22229870
ABCG2	RS2231142	4	89052323	Protoporphyrin	Mexican American	NHANES 9902	0.000370388	-0.04156	C	968	ln + 1	LBDEPPSI:Protoporphyrin (umol/L RBC)	Gout	Urate levels,Uric acid levels	18834626,19503597,22229870
ABCG2	RS2231142	4	89052323	Protoporphyrin	Mexican American	NHANES 9902	0.00175494	-0.09437	C	968	None	LBDEPPSI:Protoporphyrin (umol/L RBC)	Gout	Urate levels,Uric acid levels	18834626,19503597,22229870
ABCG2	RS2231142	4	89052323	Protoporphyrin	Mexican American	NHANES 9902	0.00177999	-5.32231	C	968	None	LBXEPP:Protoporphyrin (ug/dL RBC)	Gout	Urate levels,Uric acid levels	18834626,19503597,22229870
ABCG2	RS2231142	4	89052323	Protoporphyrin	Mexican American	NHANES iii	0.00400272	-3.92096	C	2029	None	EPP:Protoporphyrin (ug/dL RBC)	Gout	Urate levels,Uric acid levels	18834626,19503597,22229870
ABCG2	RS2231142	4	89052323	Protoporphyrin	Mexican American	NHANES iii	0.00400272	-3.92096	C	2029	None	EPP:Protoporphyrin (ug/dL RBC)	Gout	Urate levels,Uric acid levels	18834626,19503597,22229870
ABCG2	RS2231142	4	89052323	Protoporphyrin	Mexican American	NHANES iii	0.00404788	-0.0697	C	2029	None	EPPSI:Protoporphyrin (umol/L RBC)	Gout	Urate levels,Uric acid levels	18834626,19503597,22229870
ABCG2	RS2231142	4	89052323	Protoporphyrin	Mexican American	NHANES iii	0.00404788	-0.0697	C	2029	None	EPPSI:Protoporphyrin (umol/L RBC)	Gout	Urate levels,Uric acid levels	18834626,19503597,22229870
ABCG2	RS2231142	4	89052323	Protoporphyrin	Non-Hispanic White	NHANES iii	6e-06	-0.06225	C	2587	ln + 1	EPP:Protoporphyrin (ug/dL RBC)	Gout	Urate levels,Uric acid levels	18834626,19503597,22229870
ABCG2	RS2231142	4	89052323	Protoporphyrin	Non-Hispanic White	NHANES iii	6e-06	-0.06225	C	2587	ln + 1	EPP:Protoporphyrin (ug/dL RBC)	Gout	Urate levels,Uric acid levels	18834626,19503597,22229870
ABCG2	RS2231142	4	89052323	Protoporphyrin	Non-Hispanic White	NHANES iii	9.6e-06	-0.03233	C	2587	ln + 1	EPPSI:Protoporphyrin (umol/L RBC)	Gout	Urate levels,Uric acid levels	18834626,19503597,22229870
ABCG2	RS2231142	4	89052323	Protoporphyrin	Non-Hispanic White	NHANES iii	9.6e-06	-0.03233	C	2587	ln + 1	EPPSI:Protoporphyrin (umol/L RBC)	Gout	Urate levels,Uric acid levels	18834626,19503597,22229870
ABCG2	RS2231142	4	89052323	Protoporphyrin	Non-Hispanic White	NHANES iii	3.7e-05	-0.08706	C	2587	None	EPPSI:Protoporphyrin (umol/L RBC)	Gout	Urate levels,Uric acid levels	18834626,19503597,22229870
ABCG2	RS2231142	4	89052323	Protoporphyrin	Non-Hispanic White	NHANES iii	3.7e-05	-0.08706	C	2587	None	EPPSI:Protoporphyrin (umol/L RBC)	Gout	Urate levels,Uric acid levels	18834626,19503597,22229870
ABCG2	RS2231142	4	89052323	Protoporphyrin	Non-Hispanic White	NHANES iii	3.76e-05	-4.88644	C	2587	None	EPP:Protoporphyrin (ug/dL RBC)	Gout	Urate levels,Uric acid levels	18834626,19503597,22229870
ABCG2	RS2231142	4	89052323	Protoporphyrin	Non-Hispanic White	NHANES iii	3.76e-05	-4.88644	C	2587	None	EPP:Protoporphyrin (ug/dL RBC)	Gout	Urate levels,Uric acid levels	18834626,19503597,22229870
ABCG2	RS2231142	4	89052323	Protoporphyrin	Non-Hispanic White	NHANES 9902	0.000664647	-0.06077	C	1667	ln + 1	LBXEPP:Protoporphyrin (ug/dL RBC)	Gout	Urate levels,Uric acid levels	18834626,19503597,22229870
ABCG2	RS2231142	4	89052323	Protoporphyrin	Non-Hispanic White	NHANES 9902	0.00121054	-0.02974	C	1667	ln + 1	LBDEPPSI:Protoporphyrin (umol/L RBC)	Gout	Urate levels,Uric acid levels	18834626,19503597,22229870
ABCG2	RS2231142	4	89052323	Protoporphyrin	Non-Hispanic White	NHANES 9902	0.00637139	-0.05828	C	1667	None	LBDEPPSI:Protoporphyrin (umol/L RBC)	Gout	Urate levels,Uric acid levels	18834626,19503597,22229870
ABCG2	RS2231142	4	89052323	Protoporphyrin	Non-Hispanic White	NHANES 9902	0.00650554	-3.28244	C	1667	None	LBXEPP:Protoporphyrin (ug/dL RBC)	Gout	Urate levels,Uric acid levels	18834626,19503597,22229870
APOB	rs673548	2	21237544	Triglycerides	Non-Hispanic White	NHANES 9902	5.5e-06	0.07094	G	3935	ln + 1	LBXSTR:Triglycerides (mg/dL)	Triglycerides	Metabolic traits,Metabolic syndrome	19060910,22399527
APOB	rs673548	2	21237544	Triglycerides	Non-Hispanic White	NHANES 9902	1.05e-05	0.09507	G	1942	ln + 1	LBXTR:Triglyceride (mg/dL)	Triglycerides	Metabolic traits,Metabolic syndrome	19060910,22399527
APOB	rs673548	2	21237544	Triglycerides	Non-Hispanic White	NHANES 9902	1.14e-05	0.04234	G	3935	ln + 1	LBDSTRSI:Triglycerides (mmol/L)	Triglycerides	Metabolic traits,Metabolic syndrome	19060910,22399527
APOB	rs673548	2	21237544	Triglycerides	Non-Hispanic White	NHANES 9902	2.05e-05	0.05766	G	1942	ln + 1	LBDTRSI:Triglyceride (mmol/L)	Triglycerides	Metabolic traits,Metabolic syndrome	19060910,22399527
APOB	rs673548	2	21237544	Triglycerides	Non-Hispanic White	NHANES 9902	0.000548183	0.12764	G	3935	None	LBDSTRSI:Triglycerides (mmol/L)	Triglycerides	Metabolic traits,Metabolic syndrome	19060910,22399527
APOB	rs673548	2	21237544	Triglycerides	Non-Hispanic White	NHANES 9902	0.000548696	11.3045	G	3935	None	LBXSTR:Triglycerides (mg/dL)	Triglycerides	Metabolic traits,Metabolic syndrome	19060910,22399527
APOB	rs673548	2	21237544	Triglycerides	Non-Hispanic White	NHANES iii	0.00137992	0.06271	G	2519	ln + 1	TGP:Triglyceride (mg/dL)	Triglycerides	Metabolic traits,Metabolic syndrome	19060910,22399527
APOB	rs673548	2	21237544	Triglycerides	Non-Hispanic White	NHANES iii	0.00137992	0.06271	G	2519	ln + 1	TGP:Triglyceride (mg/dL)	Triglycerides	Metabolic traits,Metabolic syndrome	19060910,22399527
APOB	rs673548	2	21237544	Triglycerides	Non-Hispanic White	NHANES iii	0.00137992	0.06271	G	2519	ln + 1	TGP:Serumtriglycerides(mg/dL)	Triglycerides	Metabolic traits,Metabolic syndrome	19060910,22399527
APOB	rs673548	2	21237544	Triglycerides	Non-Hispanic White	NHANES iii	0.00144905	0.03866	G	2519	ln + 1	TGPSI:Triglyceride (mmol/L)	Triglycerides	Metabolic traits,Metabolic syndrome	19060910,22399527
APOB	rs673548	2	21237544	Triglycerides	Non-Hispanic White	NHANES iii	0.00144905	0.03866	G	2519	ln + 1	TGPSI:Triglyceride (mmol/L)	Triglycerides	Metabolic traits,Metabolic syndrome	19060910,22399527
APOB	rs673548	2	21237544	Triglycerides	Non-Hispanic White	NHANES iii	0.00144905	0.03866	G	2519	ln + 1	TGPSI:Serumtriglycerides:SI(mmol/L)	Triglycerides	Metabolic traits,Metabolic syndrome	19060910,22399527
APOB	rs673548	2	21237544	Triglycerides	Non-Hispanic White	NHANES 9902	0.00223021	16.0195	G	1942	None	LBXTR:Triglyceride (mg/dL)	Triglycerides	Metabolic traits,Metabolic syndrome	19060910,22399527
APOB	rs673548	2	21237544	Triglycerides	Non-Hispanic White	NHANES 9902	0.0022372	0.18082	G	1942	None	LBDTRSI:Triglyceride (mmol/L)	Triglycerides	Metabolic traits,Metabolic syndrome	19060910,22399527
APOB	rs673548	2	21237544	Triglycerides	Non-Hispanic White	NHANES iii	0.00652806	11.1519	G	2519	None	TGP:Triglyceride (mg/dL)	Triglycerides	Metabolic traits,Metabolic syndrome	19060910,22399527
APOB	rs673548	2	21237544	Triglycerides	Non-Hispanic White	NHANES iii	0.00652806	11.1519	G	2519	None	TGP:Triglyceride (mg/dL)	Triglycerides	Metabolic traits,Metabolic syndrome	19060910,22399527
APOB	rs673548	2	21237544	Triglycerides	Non-Hispanic White	NHANES iii	0.00652806	11.1519	G	2519	None	TGP:Serumtriglycerides(mg/dL)	Triglycerides	Metabolic traits,Metabolic syndrome	19060910,22399527
APOB	rs673548	2	21237544	Triglycerides	Non-Hispanic White	NHANES iii	0.00656786	0.12582	G	2519	None	TGPSI:Triglyceride (mmol/L)	Triglycerides	Metabolic traits,Metabolic syndrome	19060910,22399527
APOB	rs673548	2	21237544	Triglycerides	Non-Hispanic White	NHANES iii	0.00656786	0.12582	G	2519	None	TGPSI:Triglyceride (mmol/L)	Triglycerides	Metabolic traits,Metabolic syndrome	19060910,22399527
APOB	rs673548	2	21237544	Triglycerides	Non-Hispanic White	NHANES iii	0.00656786	0.12582	G	2519	None	TGPSI:Serumtriglycerides:SI(mmol/L)	Triglycerides	Metabolic traits,Metabolic syndrome	19060910,22399527
APOB - KLHL29	rs515135	2	21286057	Cholesterol	Non-Hispanic White	NHANES 9902	1.06e-05	0.02584	G	3959	ln + 1	LBXTC:Total cholesterol (mg/dL)	LDL Cholesterol	LDL cholesterol	20864672,19060906
APOB - KLHL29	rs515135	2	21286057	Cholesterol	Non-Hispanic White	NHANES 9902	1.09e-05	0.02589	G	3957	ln + 1	LBXSCH:Serum Cholesterol (mg/dL)	LDL Cholesterol	LDL cholesterol	20864672,19060906
APOB - KLHL29	rs515135	2	21286057	Cholesterol	Non-Hispanic White	NHANES 9902	1.09e-05	0.02589	G	3957	ln + 1	LBXSCH:Cholesterol, total (mg/dL)	LDL Cholesterol	LDL cholesterol	20864672,19060906
APOB - KLHL29	rs515135	2	21286057	Cholesterol	Non-Hispanic White	NHANES 9902	1.09e-05	0.02589	G	3957	ln + 1	LBXSCH:Cholesterol, total (mg/dL)	LDL Cholesterol	LDL cholesterol	20864672,19060906
APOB - KLHL29	rs515135	2	21286057	Cholesterol	Non-Hispanic White	NHANES 9902	1.13e-05	0.02165	G	3959	ln + 1	LBDTCSI:Total cholesterol (mmol/L)	LDL Cholesterol	LDL cholesterol	20864672,19060906
APOB - KLHL29	rs515135	2	21286057	Cholesterol	Non-Hispanic White	NHANES 9902	1.15e-05	0.02164	G	3957	ln + 1	LBDSCHSI:Cholesterol (mmol/L)	LDL Cholesterol	LDL cholesterol	20864672,19060906
APOB - KLHL29	rs515135	2	21286057	Cholesterol	Non-Hispanic White	NHANES 9902	1.81e-05	5.24109	G	3959	None	LBXTC:Total cholesterol (mg/dL)	LDL Cholesterol	LDL cholesterol	20864672,19060906
APOB - KLHL29	rs515135	2	21286057	Cholesterol	Non-Hispanic White	NHANES 9902	1.84e-05	0.13542	G	3959	None	LBDTCSI:Total cholesterol (mmol/L)	LDL Cholesterol	LDL cholesterol	20864672,19060906
APOB - KLHL29	rs515135	2	21286057	Cholesterol	Non-Hispanic White	NHANES 9902	2.22e-05	0.13212	G	3957	None	LBDSCHSI:Cholesterol (mmol/L)	LDL Cholesterol	LDL cholesterol	20864672,19060906
APOB - KLHL29	rs515135	2	21286057	Cholesterol	Non-Hispanic White	NHANES 9902	2.25e-05	5.10482	G	3957	None	LBXSCH:Serum Cholesterol (mg/dL)	LDL Cholesterol	LDL cholesterol	20864672,19060906
APOB - KLHL29	rs515135	2	21286057	Cholesterol	Non-Hispanic White	NHANES 9902	2.25e-05	5.10482	G	3957	None	LBXSCH:Cholesterol, total (mg/dL)	LDL Cholesterol	LDL cholesterol	20864672,19060906
APOB - KLHL29	rs515135	2	21286057	Cholesterol	Non-Hispanic White	NHANES 9902	2.25e-05	5.10482	G	3957	None	LBXSCH:Cholesterol, total (mg/dL)	LDL Cholesterol	LDL cholesterol	20864672,19060906
APOB - KLHL29	rs515135	2	21286057	Cholesterol	Non-Hispanic White	NHANES iii	0.00244871	4.85279	G	2569	None	TCP:Total cholesterol (mg/dL)	LDL Cholesterol	LDL cholesterol	20864672,19060906
APOB - KLHL29	rs515135	2	21286057	Cholesterol	Non-Hispanic White	NHANES iii	0.00244871	4.85279	G	2569	None	TCP:Total cholesterol (mg/dL)	LDL Cholesterol	LDL cholesterol	20864672,19060906
APOB - KLHL29	rs515135	2	21286057	Cholesterol	Non-Hispanic White	NHANES iii	0.00244871	4.85279	G	2569	None	TCP:Cholesterol,Total(mg/dL)	LDL Cholesterol	LDL cholesterol	20864672,19060906
APOB - KLHL29	rs515135	2	21286057	Cholesterol	Non-Hispanic White	NHANES iii	0.00245787	0.12545	G	2569	None	TCPSI:Total cholesterol (mmol/L)	LDL Cholesterol	LDL cholesterol	20864672,19060906
APOB - KLHL29	rs515135	2	21286057	Cholesterol	Non-Hispanic White	NHANES iii	0.00245787	0.12545	G	2569	None	TCPSI:Total cholesterol (mmol/L)	LDL Cholesterol	LDL cholesterol	20864672,19060906
APOB - KLHL29	rs515135	2	21286057	Cholesterol	Non-Hispanic White	NHANES iii	0.00418078	0.01875	G	2569	ln + 1	TCPSI:Total cholesterol (mmol/L)	LDL Cholesterol	LDL cholesterol	20864672,19060906
APOB - KLHL29	rs515135	2	21286057	Cholesterol	Non-Hispanic White	NHANES iii	0.00418078	0.01875	G	2569	ln + 1	TCPSI:Total cholesterol (mmol/L)	LDL Cholesterol	LDL cholesterol	20864672,19060906
APOB - KLHL29	rs515135	2	21286057	Cholesterol	Non-Hispanic White	NHANES iii	0.00459385	0.02215	G	2569	ln + 1	TCP:Total cholesterol (mg/dL)	LDL Cholesterol	LDL cholesterol	20864672,19060906
APOB - KLHL29	rs515135	2	21286057	Cholesterol	Non-Hispanic White	NHANES iii	0.00459385	0.02215	G	2569	ln + 1	TCP:Total cholesterol (mg/dL)	LDL Cholesterol	LDL cholesterol	20864672,19060906
APOB - KLHL29	rs515135	2	21286057	Cholesterol	Non-Hispanic White	NHANES iii	0.00459385	0.02215	G	2569	ln + 1	TCP:Cholesterol,Total(mg/dL)	LDL Cholesterol	LDL cholesterol	20864672,19060906
APOB - KLHL29	rs515135	2	21286057	Cholesterol	Non-Hispanic White	NHANES iii	0.00626031	4.5053	G	2567	None	CHP:Serumcholesterol(mg/dL)	LDL Cholesterol	LDL cholesterol	20864672,19060906
APOB - KLHL29	rs515135	2	21286057	Cholesterol	Non-Hispanic White	NHANES iii	0.00939924	0.02042	G	2567	ln + 1	CHP:Serumcholesterol(mg/dL)	LDL Cholesterol	LDL cholesterol	20864672,19060906
APOB - KLHL29	RS562338	2	21288321	Cholesterol	Non-Hispanic White	NHANES 9902	1.66e-05	-0.02519	T	3950	ln + 1	LBXTC:Total cholesterol (mg/dL)	LDL Cholesterol	LDL cholesterol	18262040,18193043
APOB - KLHL29	RS562338	2	21288321	Cholesterol	Non-Hispanic White	NHANES 9902	1.79e-05	-0.02516	T	3948	ln + 1	LBXSCH:Serum Cholesterol (mg/dL)	LDL Cholesterol	LDL cholesterol	18262040,18193043
APOB - KLHL29	RS562338	2	21288321	Cholesterol	Non-Hispanic White	NHANES 9902	1.79e-05	-0.02516	T	3948	ln + 1	LBXSCH:Cholesterol, total (mg/dL)	LDL Cholesterol	LDL cholesterol	18262040,18193043
APOB - KLHL29	RS562338	2	21288321	Cholesterol	Non-Hispanic White	NHANES 9902	1.79e-05	-0.02516	T	3948	ln + 1	LBXSCH:Cholesterol, total (mg/dL)	LDL Cholesterol	LDL cholesterol	18262040,18193043
APOB - KLHL29	RS562338	2	21288321	Cholesterol	Non-Hispanic White	NHANES 9902	1.83e-05	-0.02107	T	3950	ln + 1	LBDTCSI:Total cholesterol (mmol/L)	LDL Cholesterol	LDL cholesterol	18262040,18193043
APOB - KLHL29	RS562338	2	21288321	Cholesterol	Non-Hispanic White	NHANES 9902	1.95e-05	-0.021	T	3948	ln + 1	LBDSCHSI:Cholesterol (mmol/L)	LDL Cholesterol	LDL cholesterol	18262040,18193043
APOB - KLHL29	RS562338	2	21288321	Cholesterol	Non-Hispanic White	NHANES 9902	3.2e-05	-5.07033	T	3950	None	LBXTC:Total cholesterol (mg/dL)	LDL Cholesterol	LDL cholesterol	18262040,18193043
APOB - KLHL29	RS562338	2	21288321	Cholesterol	Non-Hispanic White	NHANES 9902	3.26e-05	-0.131	T	3950	None	LBDTCSI:Total cholesterol (mmol/L)	LDL Cholesterol	LDL cholesterol	18262040,18193043
APOB - KLHL29	RS562338	2	21288321	Cholesterol	Non-Hispanic White	NHANES 9902	3.92e-05	-0.12776	T	3948	None	LBDSCHSI:Cholesterol (mmol/L)	LDL Cholesterol	LDL cholesterol	18262040,18193043
APOB - KLHL29	RS562338	2	21288321	Cholesterol	Non-Hispanic White	NHANES 9902	3.96e-05	-4.93668	T	3948	None	LBXSCH:Serum Cholesterol (mg/dL)	LDL Cholesterol	LDL cholesterol	18262040,18193043
APOB - KLHL29	RS562338	2	21288321	Cholesterol	Non-Hispanic White	NHANES 9902	3.96e-05	-4.93668	T	3948	None	LBXSCH:Cholesterol, total (mg/dL)	LDL Cholesterol	LDL cholesterol	18262040,18193043
APOB - KLHL29	RS562338	2	21288321	Cholesterol	Non-Hispanic White	NHANES 9902	3.96e-05	-4.93668	T	3948	None	LBXSCH:Cholesterol, total (mg/dL)	LDL Cholesterol	LDL cholesterol	18262040,18193043
APOB - KLHL29	RS562338	2	21288321	Cholesterol	Non-Hispanic White	NHANES iii	0.00453743	-4.51224	T	2577	None	TCP:Total cholesterol (mg/dL)	LDL Cholesterol	LDL cholesterol	18262040,18193043
APOB - KLHL29	RS562338	2	21288321	Cholesterol	Non-Hispanic White	NHANES iii	0.00453743	-4.51224	T	2577	None	TCP:Total cholesterol (mg/dL)	LDL Cholesterol	LDL cholesterol	18262040,18193043
APOB - KLHL29	RS562338	2	21288321	Cholesterol	Non-Hispanic White	NHANES iii	0.00453743	-4.51224	T	2577	None	TCP:Cholesterol,Total(mg/dL)	LDL Cholesterol	LDL cholesterol	18262040,18193043
APOB - KLHL29	RS562338	2	21288321	Cholesterol	Non-Hispanic White	NHANES iii	0.00454808	-0.11666	T	2577	None	TCPSI:Total cholesterol (mmol/L)	LDL Cholesterol	LDL cholesterol	18262040,18193043
APOB - KLHL29	RS562338	2	21288321	Cholesterol	Non-Hispanic White	NHANES iii	0.00454808	-0.11666	T	2577	None	TCPSI:Total cholesterol (mmol/L)	LDL Cholesterol	LDL cholesterol	18262040,18193043
APOB - KLHL29	RS562338	2	21288321	Cholesterol	Non-Hispanic White	NHANES iii	0.00751393	-0.01737	T	2577	ln + 1	TCPSI:Total cholesterol (mmol/L)	LDL Cholesterol	LDL cholesterol	18262040,18193043
APOB - KLHL29	RS562338	2	21288321	Cholesterol	Non-Hispanic White	NHANES iii	0.00751393	-0.01737	T	2577	ln + 1	TCPSI:Total cholesterol (mmol/L)	LDL Cholesterol	LDL cholesterol	18262040,18193043
APOB - KLHL29	RS562338	2	21288321	Cholesterol	Non-Hispanic White	NHANES iii	0.00819682	-0.02051	T	2577	ln + 1	TCP:Total cholesterol (mg/dL)	LDL Cholesterol	LDL cholesterol	18262040,18193043
APOB - KLHL29	RS562338	2	21288321	Cholesterol	Non-Hispanic White	NHANES iii	0.00819682	-0.02051	T	2577	ln + 1	TCP:Total cholesterol (mg/dL)	LDL Cholesterol	LDL cholesterol	18262040,18193043
APOB - KLHL29	RS562338	2	21288321	Cholesterol	Non-Hispanic White	NHANES iii	0.00819682	-0.02051	T	2577	ln + 1	TCP:Cholesterol,Total(mg/dL)	LDL Cholesterol	LDL cholesterol	18262040,18193043
APOB - KLHL29	RS562338	2	21288321	Hearing	Non-Hispanic Black	NHANES iii	0.00709782	0.20434	T	377	ln + 1	AUPB1A7:Leftearairhearlvl,repeat,1000Hz(dB)	LDL Cholesterol	LDL cholesterol	18262040,18193043
APOB - KLHL29	RS562338	2	21288321	Hearing	Non-Hispanic Black	NHANES 9902	0.00955656	1.99042	T	528	None	AUXU1K1L:Left threshold @ 1000Hz (db)	LDL Cholesterol	LDL cholesterol	18262040,18193043
APOC1	RS4420638	19	45422946	Cholesterol	Non-Hispanic White	NHANES 9902	7.52e-05	0.01969	G	3965	ln + 1	LBDSCHSI:Cholesterol (mmol/L)	LDL Cholesterol,lipids	LDL cholesterol,HDL cholesterol,C-reactive protein,Lipoprotein-associated phospholipase A2 activity and mass,Cholesterol, total,Alzheimer's disease (age of onset),Cognitive decline,Longevity,Quantitative traits,Alzheimer's disease,Alzheimer's disease (late onset),Triglycerides	20864672,20686565,21300955,21196492,20442857,22005931,22054870,21740922,22003152,18802019,19567438,19060906,19197348,18193043,17975299,17474819,18262040,18193044,17463246,17998437
APOC1	RS4420638	19	45422946	Cholesterol	Non-Hispanic White	NHANES 9902	7.52e-05	0.02351	G	3965	ln + 1	LBXSCH:Serum Cholesterol (mg/dL)	LDL Cholesterol,lipids	LDL cholesterol,HDL cholesterol,C-reactive protein,Lipoprotein-associated phospholipase A2 activity and mass,Cholesterol, total,Alzheimer's disease (age of onset),Cognitive decline,Longevity,Quantitative traits,Alzheimer's disease,Alzheimer's disease (late onset),Triglycerides	20864672,20686565,21300955,21196492,20442857,22005931,22054870,21740922,22003152,18802019,19567438,19060906,19197348,18193043,17975299,17474819,18262040,18193044,17463246,17998437
APOC1	RS4420638	19	45422946	Cholesterol	Non-Hispanic White	NHANES 9902	7.52e-05	0.02351	G	3965	ln + 1	LBXSCH:Cholesterol, total (mg/dL)	LDL Cholesterol,lipids	LDL cholesterol,HDL cholesterol,C-reactive protein,Lipoprotein-associated phospholipase A2 activity and mass,Cholesterol, total,Alzheimer's disease (age of onset),Cognitive decline,Longevity,Quantitative traits,Alzheimer's disease,Alzheimer's disease (late onset),Triglycerides	20864672,20686565,21300955,21196492,20442857,22005931,22054870,21740922,22003152,18802019,19567438,19060906,19197348,18193043,17975299,17474819,18262040,18193044,17463246,17998437
APOC1	RS4420638	19	45422946	Cholesterol	Non-Hispanic White	NHANES 9902	7.52e-05	0.02351	G	3965	ln + 1	LBXSCH:Cholesterol, total (mg/dL)	LDL Cholesterol,lipids	LDL cholesterol,HDL cholesterol,C-reactive protein,Lipoprotein-associated phospholipase A2 activity and mass,Cholesterol, total,Alzheimer's disease (age of onset),Cognitive decline,Longevity,Quantitative traits,Alzheimer's disease,Alzheimer's disease (late onset),Triglycerides	20864672,20686565,21300955,21196492,20442857,22005931,22054870,21740922,22003152,18802019,19567438,19060906,19197348,18193043,17975299,17474819,18262040,18193044,17463246,17998437
APOC1	RS4420638	19	45422946	Cholesterol	Non-Hispanic White	NHANES 9902	8.72e-05	4.76078	G	3965	None	LBXSCH:Serum Cholesterol (mg/dL)	LDL Cholesterol,lipids	LDL cholesterol,HDL cholesterol,C-reactive protein,Lipoprotein-associated phospholipase A2 activity and mass,Cholesterol, total,Alzheimer's disease (age of onset),Cognitive decline,Longevity,Quantitative traits,Alzheimer's disease,Alzheimer's disease (late onset),Triglycerides	20864672,20686565,21300955,21196492,20442857,22005931,22054870,21740922,22003152,18802019,19567438,19060906,19197348,18193043,17975299,17474819,18262040,18193044,17463246,17998437
APOC1	RS4420638	19	45422946	Cholesterol	Non-Hispanic White	NHANES 9902	8.72e-05	4.76078	G	3965	None	LBXSCH:Cholesterol, total (mg/dL)	LDL Cholesterol,lipids	LDL cholesterol,HDL cholesterol,C-reactive protein,Lipoprotein-associated phospholipase A2 activity and mass,Cholesterol, total,Alzheimer's disease (age of onset),Cognitive decline,Longevity,Quantitative traits,Alzheimer's disease,Alzheimer's disease (late onset),Triglycerides	20864672,20686565,21300955,21196492,20442857,22005931,22054870,21740922,22003152,18802019,19567438,19060906,19197348,18193043,17975299,17474819,18262040,18193044,17463246,17998437
APOC1	RS4420638	19	45422946	Cholesterol	Non-Hispanic White	NHANES 9902	8.72e-05	4.76078	G	3965	None	LBXSCH:Cholesterol, total (mg/dL)	LDL Cholesterol,lipids	LDL cholesterol,HDL cholesterol,C-reactive protein,Lipoprotein-associated phospholipase A2 activity and mass,Cholesterol, total,Alzheimer's disease (age of onset),Cognitive decline,Longevity,Quantitative traits,Alzheimer's disease,Alzheimer's disease (late onset),Triglycerides	20864672,20686565,21300955,21196492,20442857,22005931,22054870,21740922,22003152,18802019,19567438,19060906,19197348,18193043,17975299,17474819,18262040,18193044,17463246,17998437
APOC1	RS4420638	19	45422946	Cholesterol	Non-Hispanic White	NHANES 9902	8.77e-05	0.12309	G	3965	None	LBDSCHSI:Cholesterol (mmol/L)	LDL Cholesterol,lipids	LDL cholesterol,HDL cholesterol,C-reactive protein,Lipoprotein-associated phospholipase A2 activity and mass,Cholesterol, total,Alzheimer's disease (age of onset),Cognitive decline,Longevity,Quantitative traits,Alzheimer's disease,Alzheimer's disease (late onset),Triglycerides	20864672,20686565,21300955,21196492,20442857,22005931,22054870,21740922,22003152,18802019,19567438,19060906,19197348,18193043,17975299,17474819,18262040,18193044,17463246,17998437
APOC1	RS4420638	19	45422946	Cholesterol	Non-Hispanic White	NHANES 9902	0.000188556	0.0186	G	3967	ln + 1	LBDTCSI:Total cholesterol (mmol/L)	LDL Cholesterol,lipids	LDL cholesterol,HDL cholesterol,C-reactive protein,Lipoprotein-associated phospholipase A2 activity and mass,Cholesterol, total,Alzheimer's disease (age of onset),Cognitive decline,Longevity,Quantitative traits,Alzheimer's disease,Alzheimer's disease (late onset),Triglycerides	20864672,20686565,21300955,21196492,20442857,22005931,22054870,21740922,22003152,18802019,19567438,19060906,19197348,18193043,17975299,17474819,18262040,18193044,17463246,17998437
APOC1	RS4420638	19	45422946	Cholesterol	Non-Hispanic White	NHANES 9902	0.000189088	0.02214	G	3967	ln + 1	LBXTC:Total cholesterol (mg/dL)	LDL Cholesterol,lipids	LDL cholesterol,HDL cholesterol,C-reactive protein,Lipoprotein-associated phospholipase A2 activity and mass,Cholesterol, total,Alzheimer's disease (age of onset),Cognitive decline,Longevity,Quantitative traits,Alzheimer's disease,Alzheimer's disease (late onset),Triglycerides	20864672,20686565,21300955,21196492,20442857,22005931,22054870,21740922,22003152,18802019,19567438,19060906,19197348,18193043,17975299,17474819,18262040,18193044,17463246,17998437
APOC1	RS4420638	19	45422946	Cholesterol	Non-Hispanic White	NHANES 9902	0.000232396	0.11741	G	3967	None	LBDTCSI:Total cholesterol (mmol/L)	LDL Cholesterol,lipids	LDL cholesterol,HDL cholesterol,C-reactive protein,Lipoprotein-associated phospholipase A2 activity and mass,Cholesterol, total,Alzheimer's disease (age of onset),Cognitive decline,Longevity,Quantitative traits,Alzheimer's disease,Alzheimer's disease (late onset),Triglycerides	20864672,20686565,21300955,21196492,20442857,22005931,22054870,21740922,22003152,18802019,19567438,19060906,19197348,18193043,17975299,17474819,18262040,18193044,17463246,17998437
APOC1	RS4420638	19	45422946	Cholesterol	Non-Hispanic White	NHANES 9902	0.000235977	4.53527	G	3967	None	LBXTC:Total cholesterol (mg/dL)	LDL Cholesterol,lipids	LDL cholesterol,HDL cholesterol,C-reactive protein,Lipoprotein-associated phospholipase A2 activity and mass,Cholesterol, total,Alzheimer's disease (age of onset),Cognitive decline,Longevity,Quantitative traits,Alzheimer's disease,Alzheimer's disease (late onset),Triglycerides	20864672,20686565,21300955,21196492,20442857,22005931,22054870,21740922,22003152,18802019,19567438,19060906,19197348,18193043,17975299,17474819,18262040,18193044,17463246,17998437
APOC1	RS4420638	19	45422946	Cholesterol	Non-Hispanic White	NHANES iii	0.00169144	0.02541	G	2448	ln + 1	TCP:Total cholesterol (mg/dL)	LDL Cholesterol,lipids	LDL cholesterol,HDL cholesterol,C-reactive protein,Lipoprotein-associated phospholipase A2 activity and mass,Cholesterol, total,Alzheimer's disease (age of onset),Cognitive decline,Longevity,Quantitative traits,Alzheimer's disease,Alzheimer's disease (late onset),Triglycerides	20864672,20686565,21300955,21196492,20442857,22005931,22054870,21740922,22003152,18802019,19567438,19060906,19197348,18193043,17975299,17474819,18262040,18193044,17463246,17998437
APOC1	RS4420638	19	45422946	Cholesterol	Non-Hispanic White	NHANES iii	0.00169144	0.02541	G	2448	ln + 1	TCP:Total cholesterol (mg/dL)	LDL Cholesterol,lipids	LDL cholesterol,HDL cholesterol,C-reactive protein,Lipoprotein-associated phospholipase A2 activity and mass,Cholesterol, total,Alzheimer's disease (age of onset),Cognitive decline,Longevity,Quantitative traits,Alzheimer's disease,Alzheimer's disease (late onset),Triglycerides	20864672,20686565,21300955,21196492,20442857,22005931,22054870,21740922,22003152,18802019,19567438,19060906,19197348,18193043,17975299,17474819,18262040,18193044,17463246,17998437
APOC1	RS4420638	19	45422946	Cholesterol	Non-Hispanic White	NHANES iii	0.00169144	0.02541	G	2448	ln + 1	TCP:Cholesterol,Total(mg/dL)	LDL Cholesterol,lipids	LDL cholesterol,HDL cholesterol,C-reactive protein,Lipoprotein-associated phospholipase A2 activity and mass,Cholesterol, total,Alzheimer's disease (age of onset),Cognitive decline,Longevity,Quantitative traits,Alzheimer's disease,Alzheimer's disease (late onset),Triglycerides	20864672,20686565,21300955,21196492,20442857,22005931,22054870,21740922,22003152,18802019,19567438,19060906,19197348,18193043,17975299,17474819,18262040,18193044,17463246,17998437
APOC1	RS4420638	19	45422946	Cholesterol	Non-Hispanic White	NHANES iii	0.00196893	0.02099	G	2448	ln + 1	TCPSI:Total cholesterol (mmol/L)	LDL Cholesterol,lipids	LDL cholesterol,HDL cholesterol,C-reactive protein,Lipoprotein-associated phospholipase A2 activity and mass,Cholesterol, total,Alzheimer's disease (age of onset),Cognitive decline,Longevity,Quantitative traits,Alzheimer's disease,Alzheimer's disease (late onset),Triglycerides	20864672,20686565,21300955,21196492,20442857,22005931,22054870,21740922,22003152,18802019,19567438,19060906,19197348,18193043,17975299,17474819,18262040,18193044,17463246,17998437
APOC1	RS4420638	19	45422946	Cholesterol	Non-Hispanic White	NHANES iii	0.00196893	0.02099	G	2448	ln + 1	TCPSI:Total cholesterol (mmol/L)	LDL Cholesterol,lipids	LDL cholesterol,HDL cholesterol,C-reactive protein,Lipoprotein-associated phospholipase A2 activity and mass,Cholesterol, total,Alzheimer's disease (age of onset),Cognitive decline,Longevity,Quantitative traits,Alzheimer's disease,Alzheimer's disease (late onset),Triglycerides	20864672,20686565,21300955,21196492,20442857,22005931,22054870,21740922,22003152,18802019,19567438,19060906,19197348,18193043,17975299,17474819,18262040,18193044,17463246,17998437
APOC1	RS4420638	19	45422946	Cholesterol	Non-Hispanic White	NHANES iii	0.00276358	0.02437	G	2446	ln + 1	CHP:Serumcholesterol(mg/dL)	LDL Cholesterol,lipids	LDL cholesterol,HDL cholesterol,C-reactive protein,Lipoprotein-associated phospholipase A2 activity and mass,Cholesterol, total,Alzheimer's disease (age of onset),Cognitive decline,Longevity,Quantitative traits,Alzheimer's disease,Alzheimer's disease (late onset),Triglycerides	20864672,20686565,21300955,21196492,20442857,22005931,22054870,21740922,22003152,18802019,19567438,19060906,19197348,18193043,17975299,17474819,18262040,18193044,17463246,17998437
APOC1	RS4420638	19	45422946	Cholesterol	Non-Hispanic White	NHANES iii	0.00523533	4.64918	G	2448	None	TCP:Total cholesterol (mg/dL)	LDL Cholesterol,lipids	LDL cholesterol,HDL cholesterol,C-reactive protein,Lipoprotein-associated phospholipase A2 activity and mass,Cholesterol, total,Alzheimer's disease (age of onset),Cognitive decline,Longevity,Quantitative traits,Alzheimer's disease,Alzheimer's disease (late onset),Triglycerides	20864672,20686565,21300955,21196492,20442857,22005931,22054870,21740922,22003152,18802019,19567438,19060906,19197348,18193043,17975299,17474819,18262040,18193044,17463246,17998437
APOC1	RS4420638	19	45422946	Cholesterol	Non-Hispanic White	NHANES iii	0.00523533	4.64918	G	2448	None	TCP:Total cholesterol (mg/dL)	LDL Cholesterol,lipids	LDL cholesterol,HDL cholesterol,C-reactive protein,Lipoprotein-associated phospholipase A2 activity and mass,Cholesterol, total,Alzheimer's disease (age of onset),Cognitive decline,Longevity,Quantitative traits,Alzheimer's disease,Alzheimer's disease (late onset),Triglycerides	20864672,20686565,21300955,21196492,20442857,22005931,22054870,21740922,22003152,18802019,19567438,19060906,19197348,18193043,17975299,17474819,18262040,18193044,17463246,17998437
APOC1	RS4420638	19	45422946	Cholesterol	Non-Hispanic White	NHANES iii	0.00523533	4.64918	G	2448	None	TCP:Cholesterol,Total(mg/dL)	LDL Cholesterol,lipids	LDL cholesterol,HDL cholesterol,C-reactive protein,Lipoprotein-associated phospholipase A2 activity and mass,Cholesterol, total,Alzheimer's disease (age of onset),Cognitive decline,Longevity,Quantitative traits,Alzheimer's disease,Alzheimer's disease (late onset),Triglycerides	20864672,20686565,21300955,21196492,20442857,22005931,22054870,21740922,22003152,18802019,19567438,19060906,19197348,18193043,17975299,17474819,18262040,18193044,17463246,17998437
APOC1	RS4420638	19	45422946	Cholesterol	Non-Hispanic White	NHANES iii	0.00618199	0.12129	G	2446	None	TCPSI:Total cholesterol (mmol/L)	LDL Cholesterol,lipids	LDL cholesterol,HDL cholesterol,C-reactive protein,Lipoprotein-associated phospholipase A2 activity and mass,Cholesterol, total,Alzheimer's disease (age of onset),Cognitive decline,Longevity,Quantitative traits,Alzheimer's disease,Alzheimer's disease (late onset),Triglycerides	20864672,20686565,21300955,21196492,20442857,22005931,22054870,21740922,22003152,18802019,19567438,19060906,19197348,18193043,17975299,17474819,18262040,18193044,17463246,17998437
APOC1	RS4420638	19	45422946	Cholesterol	Non-Hispanic White	NHANES iii	0.00618199	0.12129	G	2446	None	TCPSI:Total cholesterol (mmol/L)	LDL Cholesterol,lipids	LDL cholesterol,HDL cholesterol,C-reactive protein,Lipoprotein-associated phospholipase A2 activity and mass,Cholesterol, total,Alzheimer's disease (age of onset),Cognitive decline,Longevity,Quantitative traits,Alzheimer's disease,Alzheimer's disease (late onset),Triglycerides	20864672,20686565,21300955,21196492,20442857,22005931,22054870,21740922,22003152,18802019,19567438,19060906,19197348,18193043,17975299,17474819,18262040,18193044,17463246,17998437
APOC1	RS4420638	19	45422946	Cholesterol	Non-Hispanic White	NHANES iii	0.006186	4.69003	G	2446	None	CHP:Serumcholesterol(mg/dL)	LDL Cholesterol,lipids	LDL cholesterol,HDL cholesterol,C-reactive protein,Lipoprotein-associated phospholipase A2 activity and mass,Cholesterol, total,Alzheimer's disease (age of onset),Cognitive decline,Longevity,Quantitative traits,Alzheimer's disease,Alzheimer's disease (late onset),Triglycerides	20864672,20686565,21300955,21196492,20442857,22005931,22054870,21740922,22003152,18802019,19567438,19060906,19197348,18193043,17975299,17474819,18262040,18193044,17463246,17998437
BSND - PCSK9	RS11206510	1	55496039	Kidney (Globulin)	Mexican American	NHANES 9902	0.00428707	0.01779	T	1871	ln + 1	LBDSGBSI:Globulin (g/L)	LDL Cholesterol	LDL cholesterol,Myocardial infarction (early onset),Coronary heart disease	18193043,19060906,19198609,21378990,20864672
BSND - PCSK9	RS11206510	1	55496039	Kidney (Globulin)	Mexican American	NHANES 9902	0.00470654	0.01376	T	1871	ln + 1	LBXSGB:Globulin (g/dL)	LDL Cholesterol	LDL cholesterol,Myocardial infarction (early onset),Coronary heart disease	18193043,19060906,19198609,21378990,20864672
BSND - PCSK9	RS11206510	1	55496039	Kidney (Globulin)	Mexican American	NHANES 9902	0.00623956	0.56084	T	1871	None	LBDSGBSI:Globulin (g/L)	LDL Cholesterol	LDL cholesterol,Myocardial infarction (early onset),Coronary heart disease	18193043,19060906,19198609,21378990,20864672
BSND - PCSK9	RS11206510	1	55496039	Kidney (Globulin)	Mexican American	NHANES 9902	0.00623956	0.05608	T	1871	None	LBXSGB:Globulin (g/dL)	LDL Cholesterol	LDL cholesterol,Myocardial infarction (early onset),Coronary heart disease	18193043,19060906,19198609,21378990,20864672
BSND - PCSK9	RS11206510	1	55496039	Kidney (Globulin)	Mexican American	NHANES iii	0.00954094	0.01195	T	2023	ln + 1	GBP:Serum globulin (g/dL)	LDL Cholesterol	LDL cholesterol,Myocardial infarction (early onset),Coronary heart disease	18193043,19060906,19198609,21378990,20864672
BSND - PCSK9	RS11206510	1	55496039	Kidney (Globulin)	Mexican American	NHANES iii	0.00954094	0.01195	T	2023	ln + 1	GBP:Serumglobulin(g/dL)	LDL Cholesterol	LDL cholesterol,Myocardial infarction (early onset),Coronary heart disease	18193043,19060906,19198609,21378990,20864672
BSND - PCSK9	RS11206510	1	55496039	Kidney (Globulin)	Mexican American	NHANES iii	0.00972453	0.01505	T	2023	ln + 1	GBPSI:Serum globulin: SI (g/L)	LDL Cholesterol	LDL cholesterol,Myocardial infarction (early onset),Coronary heart disease	18193043,19060906,19198609,21378990,20864672
BSND - PCSK9	RS11206510	1	55496039	Kidney (Globulin)	Mexican American	NHANES iii	0.00972453	0.01505	T	2023	ln + 1	GBPSI:Serumglobulin:SI(g/L)	LDL Cholesterol	LDL cholesterol,Myocardial infarction (early onset),Coronary heart disease	18193043,19060906,19198609,21378990,20864672
BSND - PCSK9	RS11206510	1	55496039	Kidney (Globulin)	Mexican American	NHANES iii	0.00992836	0.05233	T	2023	None	GBP:Serum globulin (g/dL)	LDL Cholesterol	LDL cholesterol,Myocardial infarction (early onset),Coronary heart disease	18193043,19060906,19198609,21378990,20864672
BSND - PCSK9	RS11206510	1	55496039	Kidney (Globulin)	Mexican American	NHANES iii	0.00992836	0.05233	T	2023	None	GBP:Serumglobulin(g/dL)	LDL Cholesterol	LDL cholesterol,Myocardial infarction (early onset),Coronary heart disease	18193043,19060906,19198609,21378990,20864672
BSND - PCSK9	RS11206510	1	55496039	Kidney (Globulin)	Mexican American	NHANES iii	0.00992836	0.52328	T	2023	None	GBPSI:Serum globulin: SI (g/L)	LDL Cholesterol	LDL cholesterol,Myocardial infarction (early onset),Coronary heart disease	18193043,19060906,19198609,21378990,20864672
BSND - PCSK9	RS11206510	1	55496039	Kidney (Globulin)	Mexican American	NHANES iii	0.00992836	0.52328	T	2023	None	GBPSI:Serumglobulin:SI(g/L)	LDL Cholesterol	LDL cholesterol,Myocardial infarction (early onset),Coronary heart disease	18193043,19060906,19198609,21378990,20864672
BUD13	RS28927680	11	116619073	Triglycerides	Mexican American	NHANES 9902	1.65e-07	-0.40039	G	1856	None	LBDSTRSI:Triglycerides (mmol/L)	HDL Cholesterol	Triglycerides	18193044
BUD13	RS28927680	11	116619073	Triglycerides	Mexican American	NHANES 9902	1.65e-07	-35.4655	G	1856	None	LBXSTR:Triglycerides (mg/dL)	HDL Cholesterol	Triglycerides	18193044
BUD13	RS28927680	11	116619073	Triglycerides	Mexican American	NHANES 9902	7.01e-07	-0.49245	G	936	None	LBDTRSI:Triglyceride (mmol/L)	HDL Cholesterol	Triglycerides	18193044
BUD13	RS28927680	11	116619073	Triglycerides	Mexican American	NHANES 9902	7.12e-07	-43.5919	G	936	None	LBXTR:Triglyceride (mg/dL)	HDL Cholesterol	Triglycerides	18193044
BUD13	RS28927680	11	116619073	Triglycerides	Mexican American	NHANES 9902	2.18e-06	-0.08399	G	1856	ln + 1	LBDSTRSI:Triglycerides (mmol/L)	HDL Cholesterol	Triglycerides	18193044
BUD13	RS28927680	11	116619073	Triglycerides	Mexican American	NHANES 9902	4.13e-06	-0.11016	G	936	ln + 1	LBDTRSI:Triglyceride (mmol/L)	HDL Cholesterol	Triglycerides	18193044
BUD13	RS28927680	11	116619073	Triglycerides	Mexican American	NHANES 9902	5.38e-06	-0.12735	G	1856	ln + 1	LBXSTR:Triglycerides (mg/dL)	HDL Cholesterol	Triglycerides	18193044
BUD13	RS28927680	11	116619073	Triglycerides	Mexican American	NHANES 9902	1.39e-05	-0.16225	G	936	ln + 1	LBXTR:Triglyceride (mg/dL)	HDL Cholesterol	Triglycerides	18193044
BUD13	RS28927680	11	116619073	Triglycerides	Mexican American	NHANES iii	7.39e-05	-0.10278	G	2046	ln + 1	TGP:Triglyceride (mg/dL)	HDL Cholesterol	Triglycerides	18193044
BUD13	RS28927680	11	116619073	Triglycerides	Mexican American	NHANES iii	7.39e-05	-0.10278	G	2046	ln + 1	TGP:Triglyceride (mg/dL)	HDL Cholesterol	Triglycerides	18193044
BUD13	RS28927680	11	116619073	Triglycerides	Mexican American	NHANES iii	7.39e-05	-0.10278	G	2046	ln + 1	TGP:Serumtriglycerides(mg/dL)	HDL Cholesterol	Triglycerides	18193044
BUD13	RS28927680	11	116619073	Triglycerides	Mexican American	NHANES iii	0.000153666	-0.06154	G	2046	ln + 1	TGPSI:Triglyceride (mmol/L)	HDL Cholesterol	Triglycerides	18193044
BUD13	RS28927680	11	116619073	Triglycerides	Mexican American	NHANES iii	0.000153666	-0.06154	G	2046	ln + 1	TGPSI:Triglyceride (mmol/L)	HDL Cholesterol	Triglycerides	18193044
BUD13	RS28927680	11	116619073	Triglycerides	Mexican American	NHANES iii	0.000153666	-0.06154	G	2046	ln + 1	TGPSI:Serumtriglycerides:SI(mmol/L)	HDL Cholesterol	Triglycerides	18193044
BUD13	RS28927680	11	116619073	Triglycerides	Mexican American	NHANES iii	0.00423919	-0.17284	G	2046	None	TGPSI:Triglyceride (mmol/L)	HDL Cholesterol	Triglycerides	18193044
BUD13	RS28927680	11	116619073	Triglycerides	Mexican American	NHANES iii	0.00423919	-0.17284	G	2046	None	TGPSI:Triglyceride (mmol/L)	HDL Cholesterol	Triglycerides	18193044
BUD13	RS28927680	11	116619073	Triglycerides	Mexican American	NHANES iii	0.00423919	-0.17284	G	2046	None	TGPSI:Serumtriglycerides:SI(mmol/L)	HDL Cholesterol	Triglycerides	18193044
BUD13	RS28927680	11	116619073	Triglycerides	Mexican American	NHANES iii	0.00425777	-15.3016	G	2046	None	TGP:Triglyceride (mg/dL)	HDL Cholesterol	Triglycerides	18193044
BUD13	RS28927680	11	116619073	Triglycerides	Mexican American	NHANES iii	0.00425777	-15.3016	G	2046	None	TGP:Triglyceride (mg/dL)	HDL Cholesterol	Triglycerides	18193044
BUD13	RS28927680	11	116619073	Triglycerides	Mexican American	NHANES iii	0.00425777	-15.3016	G	2046	None	TGP:Serumtriglycerides(mg/dL)	HDL Cholesterol	Triglycerides	18193044
BUD13	RS28927680	11	116619073	Triglycerides	Non-Hispanic White	NHANES 9902	1.56e-07	-0.0807	G	3957	ln + 1	LBDSTRSI:Triglycerides (mmol/L)	HDL Cholesterol	Triglycerides	18193044
BUD13	RS28927680	11	116619073	Triglycerides	Non-Hispanic White	NHANES 9902	5.14e-07	-0.1251	G	3957	ln + 1	LBXSTR:Triglycerides (mg/dL)	HDL Cholesterol	Triglycerides	18193044
BUD13	RS28927680	11	116619073	Triglycerides	Non-Hispanic White	NHANES 9902	1.46e-06	-0.2832	G	3957	None	LBDSTRSI:Triglycerides (mmol/L)	HDL Cholesterol	Triglycerides	18193044
BUD13	RS28927680	11	116619073	Triglycerides	Non-Hispanic White	NHANES 9902	1.46e-06	-25.0837	G	3957	None	LBXSTR:Triglycerides (mg/dL)	HDL Cholesterol	Triglycerides	18193044
BUD13	RS28927680	11	116619073	Triglycerides	Non-Hispanic White	NHANES iii	3.05e-06	-0.08708	G	2596	ln + 1	TGPSI:Triglyceride (mmol/L)	HDL Cholesterol	Triglycerides	18193044
BUD13	RS28927680	11	116619073	Triglycerides	Non-Hispanic White	NHANES iii	3.05e-06	-0.08708	G	2596	ln + 1	TGPSI:Triglyceride (mmol/L)	HDL Cholesterol	Triglycerides	18193044
BUD13	RS28927680	11	116619073	Triglycerides	Non-Hispanic White	NHANES iii	3.05e-06	-0.08708	G	2596	ln + 1	TGPSI:Serumtriglycerides:SI(mmol/L)	HDL Cholesterol	Triglycerides	18193044
BUD13	RS28927680	11	116619073	Triglycerides	Non-Hispanic White	NHANES iii	3.1e-06	-0.33067	G	2596	None	TGPSI:Triglyceride (mmol/L)	HDL Cholesterol	Triglycerides	18193044
BUD13	RS28927680	11	116619073	Triglycerides	Non-Hispanic White	NHANES iii	3.1e-06	-0.33067	G	2596	None	TGPSI:Triglyceride (mmol/L)	HDL Cholesterol	Triglycerides	18193044
BUD13	RS28927680	11	116619073	Triglycerides	Non-Hispanic White	NHANES iii	3.1e-06	-0.33067	G	2596	None	TGPSI:Serumtriglycerides:SI(mmol/L)	HDL Cholesterol	Triglycerides	18193044
BUD13	RS28927680	11	116619073	Triglycerides	Non-Hispanic White	NHANES iii	3.11e-06	-29.2843	G	2596	None	TGP:Triglyceride (mg/dL)	HDL Cholesterol	Triglycerides	18193044
BUD13	RS28927680	11	116619073	Triglycerides	Non-Hispanic White	NHANES iii	3.11e-06	-29.2843	G	2596	None	TGP:Triglyceride (mg/dL)	HDL Cholesterol	Triglycerides	18193044
BUD13	RS28927680	11	116619073	Triglycerides	Non-Hispanic White	NHANES iii	3.11e-06	-29.2843	G	2596	None	TGP:Serumtriglycerides(mg/dL)	HDL Cholesterol	Triglycerides	18193044
BUD13	RS28927680	11	116619073	Triglycerides	Non-Hispanic White	NHANES iii	6.1e-06	-0.13631	G	2596	ln + 1	TGP:Triglyceride (mg/dL)	HDL Cholesterol	Triglycerides	18193044
BUD13	RS28927680	11	116619073	Triglycerides	Non-Hispanic White	NHANES iii	6.1e-06	-0.13631	G	2596	ln + 1	TGP:Triglyceride (mg/dL)	HDL Cholesterol	Triglycerides	18193044
BUD13	RS28927680	11	116619073	Triglycerides	Non-Hispanic White	NHANES iii	6.1e-06	-0.13631	G	2596	ln + 1	TGP:Serumtriglycerides(mg/dL)	HDL Cholesterol	Triglycerides	18193044
BUD13	RS28927680	11	116619073	Triglycerides	Non-Hispanic White	NHANES 9902	0.000222531	-0.08246	G	1957	ln + 1	LBDTRSI:Triglyceride (mmol/L)	HDL Cholesterol	Triglycerides	18193044
BUD13	RS28927680	11	116619073	Triglycerides	Non-Hispanic White	NHANES 9902	0.000357868	-0.12713	G	1957	ln + 1	LBXTR:Triglyceride (mg/dL)	HDL Cholesterol	Triglycerides	18193044
BUD13	RS28927680	11	116619073	Triglycerides	Non-Hispanic White	NHANES 9902	0.00242071	-26.149	G	1957	None	LBXTR:Triglyceride (mg/dL)	HDL Cholesterol	Triglycerides	18193044
BUD13	RS28927680	11	116619073	Triglycerides	Non-Hispanic White	NHANES 9902	0.00242644	-0.29518	G	1957	None	LBDTRSI:Triglyceride (mmol/L)	HDL Cholesterol	Triglycerides	18193044
BUD13	RS28927680	11	116619073	Vitamin E	Non-Hispanic White	NHANES iii	4.45e-05	-0.08608	G	2596	ln + 1	VEP:Vitamin E (ug/dL)	HDL Cholesterol	Triglycerides	18193044
BUD13	RS28927680	11	116619073	Vitamin E	Non-Hispanic White	NHANES iii	4.45e-05	-0.08608	G	2596	ln + 1	VEP:Vitamin E (ug/dL)	HDL Cholesterol	Triglycerides	18193044
BUD13	RS28927680	11	116619073	Vitamin E	Non-Hispanic White	NHANES iii	4.45e-05	-0.08608	G	2596	ln + 1	VEP:SerumvitaminE(ug/dL)	HDL Cholesterol	Triglycerides	18193044
BUD13	RS28927680	11	116619073	Vitamin E	Non-Hispanic White	NHANES iii	0.000626317	-2.53177	G	2596	None	VEPSI:Vitamin E (umol/L)	HDL Cholesterol	Triglycerides	18193044
BUD13	RS28927680	11	116619073	Vitamin E	Non-Hispanic White	NHANES iii	0.000626317	-2.53177	G	2596	None	VEPSI:Vitamin E (umol/L)	HDL Cholesterol	Triglycerides	18193044
BUD13	RS28927680	11	116619073	Vitamin E	Non-Hispanic White	NHANES iii	0.000627025	-109.024	G	2596	None	VEP:Vitamin E (ug/dL)	HDL Cholesterol	Triglycerides	18193044
BUD13	RS28927680	11	116619073	Vitamin E	Non-Hispanic White	NHANES iii	0.000627025	-109.024	G	2596	None	VEP:Vitamin E (ug/dL)	HDL Cholesterol	Triglycerides	18193044
BUD13	RS28927680	11	116619073	Vitamin E	Non-Hispanic White	NHANES iii	0.000627025	-109.024	G	2596	None	VEP:SerumvitaminE(ug/dL)	HDL Cholesterol	Triglycerides	18193044
BUD13	RS28927680	11	116619073	Vitamin E	Non-Hispanic White	NHANES 9902	0.00101567	-0.09333	G	1624	ln + 1	LBXVIE:Vitamin E (ug/dL)	HDL Cholesterol	Triglycerides	18193044
BUD13	RS28927680	11	116619073	Vitamin E	Non-Hispanic White	NHANES 9902	0.00104085	-0.09027	G	1624	ln + 1	LBDVIESI:Vitamin E (umol/L)	HDL Cholesterol	Triglycerides	18193044
BUD13	RS28927680	11	116619073	Vitamin E	Non-Hispanic White	NHANES 9902	0.00332931	-136.39	G	1624	None	LBXVIE:Vitamin E (ug/dL)	HDL Cholesterol	Triglycerides	18193044
BUD13	RS28927680	11	116619073	Vitamin E	Non-Hispanic White	NHANES 9902	0.00333157	-3.16672	G	1624	None	LBDVIESI:Vitamin E (umol/L)	HDL Cholesterol	Triglycerides	18193044
C2orf43 - APOB	rs7557067	2	21208211	Cholesterol	Non-Hispanic White	NHANES iii	0.00498311	-0.11698	G	2436	None	TCPSI:Total cholesterol (mmol/L)	Triglycerides	Triglycerides	19060906
C2orf43 - APOB	rs7557067	2	21208211	Cholesterol	Non-Hispanic White	NHANES iii	0.00498311	-0.11698	G	2436	None	TCPSI:Total cholesterol (mmol/L)	Triglycerides	Triglycerides	19060906
C2orf43 - APOB	rs7557067	2	21208211	Cholesterol	Non-Hispanic White	NHANES iii	0.00498599	-4.52309	G	2436	None	CHP:Serumcholesterol(mg/dL)	Triglycerides	Triglycerides	19060906
C2orf43 - APOB	rs7557067	2	21208211	Cholesterol	Non-Hispanic White	NHANES 9902	0.00529182	-0.01475	G	3966	ln + 1	LBXTC:Total cholesterol (mg/dL)	Triglycerides	Triglycerides	19060906
C2orf43 - APOB	rs7557067	2	21208211	Cholesterol	Non-Hispanic White	NHANES 9902	0.00549281	-0.0147	G	3964	ln + 1	LBXSCH:Serum Cholesterol (mg/dL)	Triglycerides	Triglycerides	19060906
C2orf43 - APOB	rs7557067	2	21208211	Cholesterol	Non-Hispanic White	NHANES 9902	0.00549281	-0.0147	G	3964	ln + 1	LBXSCH:Cholesterol, total (mg/dL)	Triglycerides	Triglycerides	19060906
C2orf43 - APOB	rs7557067	2	21208211	Cholesterol	Non-Hispanic White	NHANES 9902	0.00549281	-0.0147	G	3964	ln + 1	LBXSCH:Cholesterol, total (mg/dL)	Triglycerides	Triglycerides	19060906
C2orf43 - APOB	rs7557067	2	21208211	Cholesterol	Non-Hispanic White	NHANES iii	0.00557745	-0.01786	G	2436	ln + 1	TCPSI:Total cholesterol (mmol/L)	Triglycerides	Triglycerides	19060906
C2orf43 - APOB	rs7557067	2	21208211	Cholesterol	Non-Hispanic White	NHANES iii	0.00557745	-0.01786	G	2436	ln + 1	TCPSI:Total cholesterol (mmol/L)	Triglycerides	Triglycerides	19060906
C2orf43 - APOB	rs7557067	2	21208211	Cholesterol	Non-Hispanic White	NHANES 9902	0.00559637	-0.01231	G	3966	ln + 1	LBDTCSI:Total cholesterol (mmol/L)	Triglycerides	Triglycerides	19060906
C2orf43 - APOB	rs7557067	2	21208211	Cholesterol	Non-Hispanic White	NHANES 9902	0.00576128	-0.01225	G	3964	ln + 1	LBDSCHSI:Cholesterol (mmol/L)	Triglycerides	Triglycerides	19060906
C2orf43 - APOB	rs7557067	2	21208211	Cholesterol	Non-Hispanic White	NHANES iii	0.00581333	-4.32606	G	2438	None	TCP:Total cholesterol (mg/dL)	Triglycerides	Triglycerides	19060906
C2orf43 - APOB	rs7557067	2	21208211	Cholesterol	Non-Hispanic White	NHANES iii	0.00581333	-4.32606	G	2438	None	TCP:Total cholesterol (mg/dL)	Triglycerides	Triglycerides	19060906
C2orf43 - APOB	rs7557067	2	21208211	Cholesterol	Non-Hispanic White	NHANES iii	0.00581333	-4.32606	G	2438	None	TCP:Cholesterol,Total(mg/dL)	Triglycerides	Triglycerides	19060906
C2orf43 - APOB	rs7557067	2	21208211	Cholesterol	Non-Hispanic White	NHANES iii	0.00601946	-0.02104	G	2436	ln + 1	CHP:Serumcholesterol(mg/dL)	Triglycerides	Triglycerides	19060906
C2orf43 - APOB	rs7557067	2	21208211	Cholesterol	Non-Hispanic White	NHANES iii	0.00622989	-0.02086	G	2438	ln + 1	TCP:Total cholesterol (mg/dL)	Triglycerides	Triglycerides	19060906
C2orf43 - APOB	rs7557067	2	21208211	Cholesterol	Non-Hispanic White	NHANES iii	0.00622989	-0.02086	G	2438	ln + 1	TCP:Total cholesterol (mg/dL)	Triglycerides	Triglycerides	19060906
C2orf43 - APOB	rs7557067	2	21208211	Cholesterol	Non-Hispanic White	NHANES iii	0.00622989	-0.02086	G	2438	ln + 1	TCP:Cholesterol,Total(mg/dL)	Triglycerides	Triglycerides	19060906
C2orf43 - APOB	rs7557067	2	21208211	Cholesterol	Non-Hispanic White	NHANES 9902	0.00686923	-0.07566	G	3964	None	LBDSCHSI:Cholesterol (mmol/L)	Triglycerides	Triglycerides	19060906
C2orf43 - APOB	rs7557067	2	21208211	Cholesterol	Non-Hispanic White	NHANES 9902	0.00688266	-0.07686	G	3966	None	LBDTCSI:Total cholesterol (mmol/L)	Triglycerides	Triglycerides	19060906
C2orf43 - APOB	rs7557067	2	21208211	Cholesterol	Non-Hispanic White	NHANES 9902	0.00690845	-2.92321	G	3964	None	LBXSCH:Serum Cholesterol (mg/dL)	Triglycerides	Triglycerides	19060906
C2orf43 - APOB	rs7557067	2	21208211	Cholesterol	Non-Hispanic White	NHANES 9902	0.00690845	-2.92321	G	3964	None	LBXSCH:Cholesterol, total (mg/dL)	Triglycerides	Triglycerides	19060906
C2orf43 - APOB	rs7557067	2	21208211	Cholesterol	Non-Hispanic White	NHANES 9902	0.00690845	-2.92321	G	3964	None	LBXSCH:Cholesterol, total (mg/dL)	Triglycerides	Triglycerides	19060906
C2orf43 - APOB	rs7557067	2	21208211	Cholesterol	Non-Hispanic White	NHANES 9902	0.00691472	-2.97045	G	3966	None	LBXTC:Total cholesterol (mg/dL)	Triglycerides	Triglycerides	19060906
C2orf43 - APOB	rs7557067	2	21208211	Triglycerides	Non-Hispanic White	NHANES 9902	0.000135857	-0.05648	G	3964	ln + 1	LBXSTR:Triglycerides (mg/dL)	Triglycerides	Triglycerides	19060906
C2orf43 - APOB	rs7557067	2	21208211	Triglycerides	Non-Hispanic White	NHANES 9902	0.000199788	-0.03399	G	3964	ln + 1	LBDSTRSI:Triglycerides (mmol/L)	Triglycerides	Triglycerides	19060906
C2orf43 - APOB	rs7557067	2	21208211	Triglycerides	Non-Hispanic White	NHANES 9902	0.000268456	-0.07525	G	1957	ln + 1	LBXTR:Triglyceride (mg/dL)	Triglycerides	Triglycerides	19060906
C2orf43 - APOB	rs7557067	2	21208211	Triglycerides	Non-Hispanic White	NHANES 9902	0.000459783	-0.04534	G	1957	ln + 1	LBDTRSI:Triglyceride (mmol/L)	Triglycerides	Triglycerides	19060906
C2orf43 - APOB	rs7557067	2	21208211	Triglycerides	Non-Hispanic White	NHANES 9902	0.00155008	-0.11051	G	3964	None	LBDSTRSI:Triglycerides (mmol/L)	Triglycerides	Triglycerides	19060906
C2orf43 - APOB	rs7557067	2	21208211	Triglycerides	Non-Hispanic White	NHANES 9902	0.00155158	-9.78717	G	3964	None	LBXSTR:Triglycerides (mg/dL)	Triglycerides	Triglycerides	19060906
C2orf43 - APOB	rs7557067	2	21208211	Triglycerides	Non-Hispanic White	NHANES iii	0.0019463	-0.05957	G	2438	ln + 1	TGP:Triglyceride (mg/dL)	Triglycerides	Triglycerides	19060906
C2orf43 - APOB	rs7557067	2	21208211	Triglycerides	Non-Hispanic White	NHANES iii	0.0019463	-0.05957	G	2438	ln + 1	TGP:Triglyceride (mg/dL)	Triglycerides	Triglycerides	19060906
C2orf43 - APOB	rs7557067	2	21208211	Triglycerides	Non-Hispanic White	NHANES iii	0.0019463	-0.05957	G	2438	ln + 1	TGP:Serumtriglycerides(mg/dL)	Triglycerides	Triglycerides	19060906
C2orf43 - APOB	rs7557067	2	21208211	Triglycerides	Non-Hispanic White	NHANES iii	0.00205937	-0.03664	G	2438	ln + 1	TGPSI:Triglyceride (mmol/L)	Triglycerides	Triglycerides	19060906
C2orf43 - APOB	rs7557067	2	21208211	Triglycerides	Non-Hispanic White	NHANES iii	0.00205937	-0.03664	G	2438	ln + 1	TGPSI:Triglyceride (mmol/L)	Triglycerides	Triglycerides	19060906
C2orf43 - APOB	rs7557067	2	21208211	Triglycerides	Non-Hispanic White	NHANES iii	0.00205937	-0.03664	G	2438	ln + 1	TGPSI:Serumtriglycerides:SI(mmol/L)	Triglycerides	Triglycerides	19060906
C2orf43 - APOB	rs7557067	2	21208211	Triglycerides	Non-Hispanic White	NHANES iii	0.00566368	-11.0172	G	2438	None	TGP:Triglyceride (mg/dL)	Triglycerides	Triglycerides	19060906
C2orf43 - APOB	rs7557067	2	21208211	Triglycerides	Non-Hispanic White	NHANES iii	0.00566368	-11.0172	G	2438	None	TGP:Triglyceride (mg/dL)	Triglycerides	Triglycerides	19060906
C2orf43 - APOB	rs7557067	2	21208211	Triglycerides	Non-Hispanic White	NHANES iii	0.00566368	-11.0172	G	2438	None	TGP:Serumtriglycerides(mg/dL)	Triglycerides	Triglycerides	19060906
C2orf43 - APOB	rs7557067	2	21208211	Triglycerides	Non-Hispanic White	NHANES iii	0.00567502	-0.12436	G	2438	None	TGPSI:Triglyceride (mmol/L)	Triglycerides	Triglycerides	19060906
C2orf43 - APOB	rs7557067	2	21208211	Triglycerides	Non-Hispanic White	NHANES iii	0.00567502	-0.12436	G	2438	None	TGPSI:Triglyceride (mmol/L)	Triglycerides	Triglycerides	19060906
C2orf43 - APOB	rs7557067	2	21208211	Triglycerides	Non-Hispanic White	NHANES iii	0.00567502	-0.12436	G	2438	None	TGPSI:Serumtriglycerides:SI(mmol/L)	Triglycerides	Triglycerides	19060906
C2orf43 - APOB	rs7557067	2	21208211	Triglycerides	Non-Hispanic White	NHANES 9902	0.00807072	-13.2331	G	1957	None	LBXTR:Triglyceride (mg/dL)	Triglycerides	Triglycerides	19060906
C2orf43 - APOB	rs7557067	2	21208211	Triglycerides	Non-Hispanic White	NHANES 9902	0.00810739	-0.14933	G	1957	None	LBDTRSI:Triglyceride (mmol/L)	Triglycerides	Triglycerides	19060906
CELSR2	rs12740374	1	109817590	Cholesterol	Mexican American	NHANES iii	2.78e-07	-0.23205	T	2044	None	TCPSI:Total cholesterol (mmol/L)	LDL Cholesterol	LDL cholesterol,Coronary heart disease	19060906,21347282
CELSR2	rs12740374	1	109817590	Cholesterol	Mexican American	NHANES iii	2.78e-07	-0.23205	T	2044	None	TCPSI:Total cholesterol (mmol/L)	LDL Cholesterol	LDL cholesterol,Coronary heart disease	19060906,21347282
CELSR2	rs12740374	1	109817590	Cholesterol	Mexican American	NHANES iii	2.82e-07	-8.9698	T	2044	None	TCP:Total cholesterol (mg/dL)	LDL Cholesterol	LDL cholesterol,Coronary heart disease	19060906,21347282
CELSR2	rs12740374	1	109817590	Cholesterol	Mexican American	NHANES iii	2.82e-07	-8.9698	T	2044	None	TCP:Total cholesterol (mg/dL)	LDL Cholesterol	LDL cholesterol,Coronary heart disease	19060906,21347282
CELSR2	rs12740374	1	109817590	Cholesterol	Mexican American	NHANES iii	2.82e-07	-8.9698	T	2044	None	TCP:Cholesterol,Total(mg/dL)	LDL Cholesterol	LDL cholesterol,Coronary heart disease	19060906,21347282
CELSR2	rs12740374	1	109817590	Cholesterol	Mexican American	NHANES iii	3.69e-07	-8.86092	T	2038	None	CHP:Serumcholesterol(mg/dL)	LDL Cholesterol	LDL cholesterol,Coronary heart disease	19060906,21347282
CELSR2	rs12740374	1	109817590	Cholesterol	Mexican American	NHANES iii	4.56e-07	-0.0365	T	2044	ln + 1	TCPSI:Total cholesterol (mmol/L)	LDL Cholesterol	LDL cholesterol,Coronary heart disease	19060906,21347282
CELSR2	rs12740374	1	109817590	Cholesterol	Mexican American	NHANES iii	4.56e-07	-0.0365	T	2044	ln + 1	TCPSI:Total cholesterol (mmol/L)	LDL Cholesterol	LDL cholesterol,Coronary heart disease	19060906,21347282
CELSR2	rs12740374	1	109817590	Cholesterol	Mexican American	NHANES iii	5.64e-07	-0.04352	T	2044	ln + 1	TCP:Total cholesterol (mg/dL)	LDL Cholesterol	LDL cholesterol,Coronary heart disease	19060906,21347282
CELSR2	rs12740374	1	109817590	Cholesterol	Mexican American	NHANES iii	5.64e-07	-0.04352	T	2044	ln + 1	TCP:Total cholesterol (mg/dL)	LDL Cholesterol	LDL cholesterol,Coronary heart disease	19060906,21347282
CELSR2	rs12740374	1	109817590	Cholesterol	Mexican American	NHANES iii	5.64e-07	-0.04352	T	2044	ln + 1	TCP:Cholesterol,Total(mg/dL)	LDL Cholesterol	LDL cholesterol,Coronary heart disease	19060906,21347282
CELSR2	rs12740374	1	109817590	Cholesterol	Mexican American	NHANES iii	1.11e-06	-0.04217	T	2038	ln + 1	CHP:Serumcholesterol(mg/dL)	LDL Cholesterol	LDL cholesterol,Coronary heart disease	19060906,21347282
CELSR2	rs12740374	1	109817590	Cholesterol	Mexican American	NHANES 9902	1.92e-06	-8.60376	T	1860	None	LBXSCH:Serum Cholesterol (mg/dL)	LDL Cholesterol	LDL cholesterol,Coronary heart disease	19060906,21347282
CELSR2	rs12740374	1	109817590	Cholesterol	Mexican American	NHANES 9902	1.92e-06	-8.60376	T	1860	None	LBXSCH:Cholesterol, total (mg/dL)	LDL Cholesterol	LDL cholesterol,Coronary heart disease	19060906,21347282
CELSR2	rs12740374	1	109817590	Cholesterol	Mexican American	NHANES 9902	1.92e-06	-8.60376	T	1860	None	LBXSCH:Cholesterol, total (mg/dL)	LDL Cholesterol	LDL cholesterol,Coronary heart disease	19060906,21347282
CELSR2	rs12740374	1	109817590	Cholesterol	Mexican American	NHANES 9902	1.95e-06	-0.22232	T	1860	None	LBDSCHSI:Cholesterol (mmol/L)	LDL Cholesterol	LDL cholesterol,Coronary heart disease	19060906,21347282
CELSR2	rs12740374	1	109817590	Cholesterol	Mexican American	NHANES 9902	2.62e-06	-8.49997	T	1860	None	LBXTC:Total cholesterol (mg/dL)	LDL Cholesterol	LDL cholesterol,Coronary heart disease	19060906,21347282
CELSR2	rs12740374	1	109817590	Cholesterol	Mexican American	NHANES 9902	2.66e-06	-0.03522	T	1860	ln + 1	LBDSCHSI:Cholesterol (mmol/L)	LDL Cholesterol	LDL cholesterol,Coronary heart disease	19060906,21347282
CELSR2	rs12740374	1	109817590	Cholesterol	Mexican American	NHANES 9902	2.66e-06	-0.21964	T	1860	None	LBDTCSI:Total cholesterol (mmol/L)	LDL Cholesterol	LDL cholesterol,Coronary heart disease	19060906,21347282
CELSR2	rs12740374	1	109817590	Cholesterol	Mexican American	NHANES 9902	3.02e-06	-0.04196	T	1860	ln + 1	LBXSCH:Serum Cholesterol (mg/dL)	LDL Cholesterol	LDL cholesterol,Coronary heart disease	19060906,21347282
CELSR2	rs12740374	1	109817590	Cholesterol	Mexican American	NHANES 9902	3.02e-06	-0.04196	T	1860	ln + 1	LBXSCH:Cholesterol, total (mg/dL)	LDL Cholesterol	LDL cholesterol,Coronary heart disease	19060906,21347282
CELSR2	rs12740374	1	109817590	Cholesterol	Mexican American	NHANES 9902	3.02e-06	-0.04196	T	1860	ln + 1	LBXSCH:Cholesterol, total (mg/dL)	LDL Cholesterol	LDL cholesterol,Coronary heart disease	19060906,21347282
CELSR2	rs12740374	1	109817590	Cholesterol	Mexican American	NHANES 9902	3.18e-06	-0.03469	T	1860	ln + 1	LBDTCSI:Total cholesterol (mmol/L)	LDL Cholesterol	LDL cholesterol,Coronary heart disease	19060906,21347282
CELSR2	rs12740374	1	109817590	Cholesterol	Mexican American	NHANES 9902	3.52e-06	-0.0413	T	1860	ln + 1	LBXTC:Total cholesterol (mg/dL)	LDL Cholesterol	LDL cholesterol,Coronary heart disease	19060906,21347282
CELSR2	rs12740374	1	109817590	Cholesterol	Non-Hispanic Black	NHANES iii	2.17e-05	-0.03325	T	2077	ln + 1	CHP:Serumcholesterol(mg/dL)	LDL Cholesterol	LDL cholesterol,Coronary heart disease	19060906,21347282
CELSR2	rs12740374	1	109817590	Cholesterol	Non-Hispanic Black	NHANES iii	2.37e-05	-0.02768	T	2077	ln + 1	TCPSI:Total cholesterol (mmol/L)	LDL Cholesterol	LDL cholesterol,Coronary heart disease	19060906,21347282
CELSR2	rs12740374	1	109817590	Cholesterol	Non-Hispanic Black	NHANES iii	2.37e-05	-0.02768	T	2077	ln + 1	TCPSI:Total cholesterol (mmol/L)	LDL Cholesterol	LDL cholesterol,Coronary heart disease	19060906,21347282
CELSR2	rs12740374	1	109817590	Cholesterol	Non-Hispanic Black	NHANES 9902	3.72e-05	-0.0381	T	1319	ln + 1	LBXSCH:Serum Cholesterol (mg/dL)	LDL Cholesterol	LDL cholesterol,Coronary heart disease	19060906,21347282
CELSR2	rs12740374	1	109817590	Cholesterol	Non-Hispanic Black	NHANES 9902	3.72e-05	-0.0381	T	1319	ln + 1	LBXSCH:Cholesterol, total (mg/dL)	LDL Cholesterol	LDL cholesterol,Coronary heart disease	19060906,21347282
CELSR2	rs12740374	1	109817590	Cholesterol	Non-Hispanic Black	NHANES 9902	3.72e-05	-0.0381	T	1319	ln + 1	LBXSCH:Cholesterol, total (mg/dL)	LDL Cholesterol	LDL cholesterol,Coronary heart disease	19060906,21347282
CELSR2	rs12740374	1	109817590	Cholesterol	Non-Hispanic Black	NHANES 9902	3.84e-05	-0.0316	T	1319	ln + 1	LBDSCHSI:Cholesterol (mmol/L)	LDL Cholesterol	LDL cholesterol,Coronary heart disease	19060906,21347282
CELSR2	rs12740374	1	109817590	Cholesterol	Non-Hispanic Black	NHANES 9902	4.54e-05	-7.38939	T	1319	None	LBXSCH:Serum Cholesterol (mg/dL)	LDL Cholesterol	LDL cholesterol,Coronary heart disease	19060906,21347282
CELSR2	rs12740374	1	109817590	Cholesterol	Non-Hispanic Black	NHANES 9902	4.54e-05	-7.38939	T	1319	None	LBXSCH:Cholesterol, total (mg/dL)	LDL Cholesterol	LDL cholesterol,Coronary heart disease	19060906,21347282
CELSR2	rs12740374	1	109817590	Cholesterol	Non-Hispanic Black	NHANES 9902	4.54e-05	-7.38939	T	1319	None	LBXSCH:Cholesterol, total (mg/dL)	LDL Cholesterol	LDL cholesterol,Coronary heart disease	19060906,21347282
CELSR2	rs12740374	1	109817590	Cholesterol	Non-Hispanic Black	NHANES 9902	4.57e-05	-0.19104	T	1319	None	LBDSCHSI:Cholesterol (mmol/L)	LDL Cholesterol	LDL cholesterol,Coronary heart disease	19060906,21347282
CELSR2	rs12740374	1	109817590	Cholesterol	Non-Hispanic Black	NHANES iii	4.62e-05	-0.16877	T	2077	None	TCPSI:Total cholesterol (mmol/L)	LDL Cholesterol	LDL cholesterol,Coronary heart disease	19060906,21347282
CELSR2	rs12740374	1	109817590	Cholesterol	Non-Hispanic Black	NHANES iii	4.62e-05	-0.16877	T	2077	None	TCPSI:Total cholesterol (mmol/L)	LDL Cholesterol	LDL cholesterol,Coronary heart disease	19060906,21347282
CELSR2	rs12740374	1	109817590	Cholesterol	Non-Hispanic Black	NHANES iii	4.62e-05	-6.52646	T	2077	None	CHP:Serumcholesterol(mg/dL)	LDL Cholesterol	LDL cholesterol,Coronary heart disease	19060906,21347282
CELSR2	rs12740374	1	109817590	Cholesterol	Non-Hispanic Black	NHANES 9902	4.99e-05	-0.03712	T	1320	ln + 1	LBXTC:Total cholesterol (mg/dL)	LDL Cholesterol	LDL cholesterol,Coronary heart disease	19060906,21347282
CELSR2	rs12740374	1	109817590	Cholesterol	Non-Hispanic Black	NHANES 9902	5.12e-05	-0.03089	T	1320	ln + 1	LBDTCSI:Total cholesterol (mmol/L)	LDL Cholesterol	LDL cholesterol,Coronary heart disease	19060906,21347282
CELSR2	rs12740374	1	109817590	Cholesterol	Non-Hispanic Black	NHANES 9902	5.92e-05	-0.18823	T	1320	None	LBDTCSI:Total cholesterol (mmol/L)	LDL Cholesterol	LDL cholesterol,Coronary heart disease	19060906,21347282
CELSR2	rs12740374	1	109817590	Cholesterol	Non-Hispanic Black	NHANES 9902	5.92e-05	-7.27938	T	1320	None	LBXTC:Total cholesterol (mg/dL)	LDL Cholesterol	LDL cholesterol,Coronary heart disease	19060906,21347282
CELSR2	rs12740374	1	109817590	Cholesterol	Non-Hispanic Black	NHANES iii	0.000114189	-0.03004	T	2073	ln + 1	TCP:Total cholesterol (mg/dL)	LDL Cholesterol	LDL cholesterol,Coronary heart disease	19060906,21347282
CELSR2	rs12740374	1	109817590	Cholesterol	Non-Hispanic Black	NHANES iii	0.000114189	-0.03004	T	2073	ln + 1	TCP:Total cholesterol (mg/dL)	LDL Cholesterol	LDL cholesterol,Coronary heart disease	19060906,21347282
CELSR2	rs12740374	1	109817590	Cholesterol	Non-Hispanic Black	NHANES iii	0.000114189	-0.03004	T	2073	ln + 1	TCP:Cholesterol,Total(mg/dL)	LDL Cholesterol	LDL cholesterol,Coronary heart disease	19060906,21347282
CELSR2	rs12740374	1	109817590	Cholesterol	Non-Hispanic Black	NHANES iii	0.000183569	-5.82612	T	2073	None	TCP:Total cholesterol (mg/dL)	LDL Cholesterol	LDL cholesterol,Coronary heart disease	19060906,21347282
CELSR2	rs12740374	1	109817590	Cholesterol	Non-Hispanic Black	NHANES iii	0.000183569	-5.82612	T	2073	None	TCP:Total cholesterol (mg/dL)	LDL Cholesterol	LDL cholesterol,Coronary heart disease	19060906,21347282
CELSR2	rs12740374	1	109817590	Cholesterol	Non-Hispanic Black	NHANES iii	0.000183569	-5.82612	T	2073	None	TCP:Cholesterol,Total(mg/dL)	LDL Cholesterol	LDL cholesterol,Coronary heart disease	19060906,21347282
CELSR2	rs12740374	1	109817590	Cholesterol	Non-Hispanic White	NHANES 9902	2.85e-07	-0.02322	T	3958	ln + 1	LBDTCSI:Total cholesterol (mmol/L)	LDL Cholesterol	LDL cholesterol,Coronary heart disease	19060906,21347282
CELSR2	rs12740374	1	109817590	Cholesterol	Non-Hispanic White	NHANES 9902	3.01e-07	-0.14834	T	3958	None	LBDTCSI:Total cholesterol (mmol/L)	LDL Cholesterol	LDL cholesterol,Coronary heart disease	19060906,21347282
CELSR2	rs12740374	1	109817590	Cholesterol	Non-Hispanic White	NHANES 9902	3.04e-07	-0.02757	T	3958	ln + 1	LBXTC:Total cholesterol (mg/dL)	LDL Cholesterol	LDL cholesterol,Coronary heart disease	19060906,21347282
CELSR2	rs12740374	1	109817590	Cholesterol	Non-Hispanic White	NHANES 9902	3.04e-07	-5.73379	T	3958	None	LBXTC:Total cholesterol (mg/dL)	LDL Cholesterol	LDL cholesterol,Coronary heart disease	19060906,21347282
CELSR2	rs12740374	1	109817590	Cholesterol	Non-Hispanic White	NHANES iii	5.49e-07	-7.94839	T	2593	None	CHP:Serumcholesterol(mg/dL)	LDL Cholesterol	LDL cholesterol,Coronary heart disease	19060906,21347282
CELSR2	rs12740374	1	109817590	Cholesterol	Non-Hispanic White	NHANES iii	5.5e-07	-0.20554	T	2593	None	TCPSI:Total cholesterol (mmol/L)	LDL Cholesterol	LDL cholesterol,Coronary heart disease	19060906,21347282
CELSR2	rs12740374	1	109817590	Cholesterol	Non-Hispanic White	NHANES iii	5.5e-07	-0.20554	T	2593	None	TCPSI:Total cholesterol (mmol/L)	LDL Cholesterol	LDL cholesterol,Coronary heart disease	19060906,21347282
CELSR2	rs12740374	1	109817590	Cholesterol	Non-Hispanic White	NHANES iii	6.82e-07	-0.03166	T	2593	ln + 1	TCPSI:Total cholesterol (mmol/L)	LDL Cholesterol	LDL cholesterol,Coronary heart disease	19060906,21347282
CELSR2	rs12740374	1	109817590	Cholesterol	Non-Hispanic White	NHANES iii	6.82e-07	-0.03166	T	2593	ln + 1	TCPSI:Total cholesterol (mmol/L)	LDL Cholesterol	LDL cholesterol,Coronary heart disease	19060906,21347282
CELSR2	rs12740374	1	109817590	Cholesterol	Non-Hispanic White	NHANES iii	7.14e-07	-0.0376	T	2593	ln + 1	CHP:Serumcholesterol(mg/dL)	LDL Cholesterol	LDL cholesterol,Coronary heart disease	19060906,21347282
CELSR2	rs12740374	1	109817590	Cholesterol	Non-Hispanic White	NHANES 9902	9.39e-07	-0.02215	T	3956	ln + 1	LBDSCHSI:Cholesterol (mmol/L)	LDL Cholesterol	LDL cholesterol,Coronary heart disease	19060906,21347282
CELSR2	rs12740374	1	109817590	Cholesterol	Non-Hispanic White	NHANES 9902	9.39e-07	-5.40219	T	3956	None	LBXSCH:Serum Cholesterol (mg/dL)	LDL Cholesterol	LDL cholesterol,Coronary heart disease	19060906,21347282
CELSR2	rs12740374	1	109817590	Cholesterol	Non-Hispanic White	NHANES 9902	9.39e-07	-5.40219	T	3956	None	LBXSCH:Cholesterol, total (mg/dL)	LDL Cholesterol	LDL cholesterol,Coronary heart disease	19060906,21347282
CELSR2	rs12740374	1	109817590	Cholesterol	Non-Hispanic White	NHANES 9902	9.39e-07	-5.40219	T	3956	None	LBXSCH:Cholesterol, total (mg/dL)	LDL Cholesterol	LDL cholesterol,Coronary heart disease	19060906,21347282
CELSR2	rs12740374	1	109817590	Cholesterol	Non-Hispanic White	NHANES 9902	9.53e-07	-0.13963	T	3956	None	LBDSCHSI:Cholesterol (mmol/L)	LDL Cholesterol	LDL cholesterol,Coronary heart disease	19060906,21347282
CELSR2	rs12740374	1	109817590	Cholesterol	Non-Hispanic White	NHANES 9902	9.95e-07	-0.02638	T	3956	ln + 1	LBXSCH:Serum Cholesterol (mg/dL)	LDL Cholesterol	LDL cholesterol,Coronary heart disease	19060906,21347282
CELSR2	rs12740374	1	109817590	Cholesterol	Non-Hispanic White	NHANES 9902	9.95e-07	-0.02638	T	3956	ln + 1	LBXSCH:Cholesterol, total (mg/dL)	LDL Cholesterol	LDL cholesterol,Coronary heart disease	19060906,21347282
CELSR2	rs12740374	1	109817590	Cholesterol	Non-Hispanic White	NHANES 9902	9.95e-07	-0.02638	T	3956	ln + 1	LBXSCH:Cholesterol, total (mg/dL)	LDL Cholesterol	LDL cholesterol,Coronary heart disease	19060906,21347282
CELSR2	rs12740374	1	109817590	Cholesterol	Non-Hispanic White	NHANES iii	1e-06	0.689	T	1692	None	HAE7:Doctor told you - high cholesterol level	LDL Cholesterol	LDL cholesterol,Coronary heart disease	19060906,21347282
CELSR2	rs12740374	1	109817590	Cholesterol	Non-Hispanic White	NHANES iii	1e-06	0.689	T	1692	None	HAE7:Doctortoldbloodcholesterollevelhigh	LDL Cholesterol	LDL cholesterol,Coronary heart disease	19060906,21347282
CELSR2	rs12740374	1	109817590	Cholesterol	Non-Hispanic White	NHANES iii	1.85e-06	-7.3677	T	2595	None	TCP:Total cholesterol (mg/dL)	LDL Cholesterol	LDL cholesterol,Coronary heart disease	19060906,21347282
CELSR2	rs12740374	1	109817590	Cholesterol	Non-Hispanic White	NHANES iii	1.85e-06	-7.3677	T	2595	None	TCP:Total cholesterol (mg/dL)	LDL Cholesterol	LDL cholesterol,Coronary heart disease	19060906,21347282
CELSR2	rs12740374	1	109817590	Cholesterol	Non-Hispanic White	NHANES iii	1.85e-06	-7.3677	T	2595	None	TCP:Cholesterol,Total(mg/dL)	LDL Cholesterol	LDL cholesterol,Coronary heart disease	19060906,21347282
CELSR2	rs12740374	1	109817590	Cholesterol	Non-Hispanic White	NHANES iii	2.21e-06	-0.03574	T	2595	ln + 1	TCP:Total cholesterol (mg/dL)	LDL Cholesterol	LDL cholesterol,Coronary heart disease	19060906,21347282
CELSR2	rs12740374	1	109817590	Cholesterol	Non-Hispanic White	NHANES iii	2.21e-06	-0.03574	T	2595	ln + 1	TCP:Total cholesterol (mg/dL)	LDL Cholesterol	LDL cholesterol,Coronary heart disease	19060906,21347282
CELSR2	rs12740374	1	109817590	Cholesterol	Non-Hispanic White	NHANES iii	2.21e-06	-0.03574	T	2595	ln + 1	TCP:Cholesterol,Total(mg/dL)	LDL Cholesterol	LDL cholesterol,Coronary heart disease	19060906,21347282
CELSR2	rs12740374	1	109817590	LDL Cholesterol	Mexican American	NHANES 9902	4.15e-05	-0.0563	T	841	ln + 1	LBDLDLSI:LDL-cholesterol (mmol/L)	LDL Cholesterol	LDL cholesterol,Coronary heart disease	19060906,21347282
CELSR2	rs12740374	1	109817590	LDL Cholesterol	Mexican American	NHANES 9902	4.39e-05	-0.07624	T	841	ln + 1	LBDLDL:LDL-cholesterol (mg/dL)	LDL Cholesterol	LDL cholesterol,Coronary heart disease	19060906,21347282
CELSR2	rs12740374	1	109817590	LDL Cholesterol	Mexican American	NHANES 9902	5.68e-05	-8.69579	T	841	None	LBDLDL:LDL-cholesterol (mg/dL)	LDL Cholesterol	LDL cholesterol,Coronary heart disease	19060906,21347282
CELSR2	rs12740374	1	109817590	LDL Cholesterol	Mexican American	NHANES 9902	5.72e-05	-0.22483	T	841	None	LBDLDLSI:LDL-cholesterol (mmol/L)	LDL Cholesterol	LDL cholesterol,Coronary heart disease	19060906,21347282
CELSR2	rs12740374	1	109817590	LDL Cholesterol	Mexican American	NHANES iii	0.000585706	-0.18419	T	819	None	LCPSI:Serum LDL cholesterol: SI (mmol/L)	LDL Cholesterol	LDL cholesterol,Coronary heart disease	19060906,21347282
CELSR2	rs12740374	1	109817590	LDL Cholesterol	Mexican American	NHANES iii	0.000585706	-0.18419	T	819	None	LCPSI:SerumLDLcholesterol:SI(mmol/L)	LDL Cholesterol	LDL cholesterol,Coronary heart disease	19060906,21347282
CELSR2	rs12740374	1	109817590	LDL Cholesterol	Mexican American	NHANES iii	0.000589516	-7.11951	T	819	None	LCP:Serum LDL cholesterol (mg/dL)	LDL Cholesterol	LDL cholesterol,Coronary heart disease	19060906,21347282
CELSR2	rs12740374	1	109817590	LDL Cholesterol	Mexican American	NHANES iii	0.000589516	-7.11951	T	819	None	LCP:SerumLDLcholesterol(mg/dL)	LDL Cholesterol	LDL cholesterol,Coronary heart disease	19060906,21347282
CELSR2	rs12740374	1	109817590	LDL Cholesterol	Mexican American	NHANES iii	0.000998652	-0.04399	T	819	ln + 1	LCPSI:Serum LDL cholesterol: SI (mmol/L)	LDL Cholesterol	LDL cholesterol,Coronary heart disease	19060906,21347282
CELSR2	rs12740374	1	109817590	LDL Cholesterol	Mexican American	NHANES iii	0.000998652	-0.04399	T	819	ln + 1	LCPSI:SerumLDLcholesterol:SI(mmol/L)	LDL Cholesterol	LDL cholesterol,Coronary heart disease	19060906,21347282
CELSR2	rs12740374	1	109817590	LDL Cholesterol	Mexican American	NHANES iii	0.00137977	-0.05827	T	819	ln + 1	LCP:Serum LDL cholesterol (mg/dL)	LDL Cholesterol	LDL cholesterol,Coronary heart disease	19060906,21347282
CELSR2	rs12740374	1	109817590	LDL Cholesterol	Mexican American	NHANES iii	0.00137977	-0.05827	T	819	ln + 1	LCP:SerumLDLcholesterol(mg/dL)	LDL Cholesterol	LDL cholesterol,Coronary heart disease	19060906,21347282
CELSR2	rs12740374	1	109817590	LDL Cholesterol	Non-Hispanic Black	NHANES 9902	0.00161751	-0.06857	T	560	ln + 1	LBDLDL:LDL-cholesterol (mg/dL)	LDL Cholesterol	LDL cholesterol,Coronary heart disease	19060906,21347282
CELSR2	rs12740374	1	109817590	LDL Cholesterol	Non-Hispanic Black	NHANES 9902	0.0016795	-0.05035	T	560	ln + 1	LBDLDLSI:LDL-cholesterol (mmol/L)	LDL Cholesterol	LDL cholesterol,Coronary heart disease	19060906,21347282
CELSR2	rs12740374	1	109817590	LDL Cholesterol	Non-Hispanic Black	NHANES iii	0.00256322	-0.06033	T	797	ln + 1	LCP:Serum LDL cholesterol (mg/dL)	LDL Cholesterol	LDL cholesterol,Coronary heart disease	19060906,21347282
CELSR2	rs12740374	1	109817590	LDL Cholesterol	Non-Hispanic Black	NHANES iii	0.00256322	-0.06033	T	797	ln + 1	LCP:SerumLDLcholesterol(mg/dL)	LDL Cholesterol	LDL cholesterol,Coronary heart disease	19060906,21347282
CELSR2	rs12740374	1	109817590	LDL Cholesterol	Non-Hispanic Black	NHANES 9902	0.00272804	-7.63866	T	560	None	LBDLDL:LDL-cholesterol (mg/dL)	LDL Cholesterol	LDL cholesterol,Coronary heart disease	19060906,21347282
CELSR2	rs12740374	1	109817590	LDL Cholesterol	Non-Hispanic Black	NHANES 9902	0.00273826	-0.19746	T	560	None	LBDLDLSI:LDL-cholesterol (mmol/L)	LDL Cholesterol	LDL cholesterol,Coronary heart disease	19060906,21347282
CELSR2	rs12740374	1	109817590	LDL Cholesterol	Non-Hispanic Black	NHANES iii	0.00324447	-0.04306	T	797	ln + 1	LCPSI:Serum LDL cholesterol: SI (mmol/L)	LDL Cholesterol	LDL cholesterol,Coronary heart disease	19060906,21347282
CELSR2	rs12740374	1	109817590	LDL Cholesterol	Non-Hispanic Black	NHANES iii	0.00324447	-0.04306	T	797	ln + 1	LCPSI:SerumLDLcholesterol:SI(mmol/L)	LDL Cholesterol	LDL cholesterol,Coronary heart disease	19060906,21347282
CELSR2	rs12740374	1	109817590	LDL Cholesterol	Non-Hispanic Black	NHANES iii	0.00475113	-0.17119	T	797	None	LCPSI:Serum LDL cholesterol: SI (mmol/L)	LDL Cholesterol	LDL cholesterol,Coronary heart disease	19060906,21347282
CELSR2	rs12740374	1	109817590	LDL Cholesterol	Non-Hispanic Black	NHANES iii	0.00475113	-0.17119	T	797	None	LCPSI:SerumLDLcholesterol:SI(mmol/L)	LDL Cholesterol	LDL cholesterol,Coronary heart disease	19060906,21347282
CELSR2	rs12740374	1	109817590	LDL Cholesterol	Non-Hispanic Black	NHANES iii	0.0047873	-6.61399	T	797	None	LCP:Serum LDL cholesterol (mg/dL)	LDL Cholesterol	LDL cholesterol,Coronary heart disease	19060906,21347282
CELSR2	rs12740374	1	109817590	LDL Cholesterol	Non-Hispanic Black	NHANES iii	0.0047873	-6.61399	T	797	None	LCP:SerumLDLcholesterol(mg/dL)	LDL Cholesterol	LDL cholesterol,Coronary heart disease	19060906,21347282
CELSR2	RS646776	1	109818530	Cholesterol	Mexican American	NHANES 9902	1.06e-06	-8.58494	G	1858	None	LBXSCH:Serum Cholesterol (mg/dL)	LDL Cholesterol	LDL cholesterol,Myocardial infarction (early onset),Cholesterol, total,Progranulin levels,Coronary heart disease,Response to statin therapy	18193044,19060911,19198609,19060910,21087763,21378988,20339536
CELSR2	RS646776	1	109818530	Cholesterol	Mexican American	NHANES 9902	1.06e-06	-8.58494	G	1858	None	LBXSCH:Cholesterol, total (mg/dL)	LDL Cholesterol	LDL cholesterol,Myocardial infarction (early onset),Cholesterol, total,Progranulin levels,Coronary heart disease,Response to statin therapy	18193044,19060911,19198609,19060910,21087763,21378988,20339536
CELSR2	RS646776	1	109818530	Cholesterol	Mexican American	NHANES 9902	1.06e-06	-8.58494	G	1858	None	LBXSCH:Cholesterol, total (mg/dL)	LDL Cholesterol	LDL cholesterol,Myocardial infarction (early onset),Cholesterol, total,Progranulin levels,Coronary heart disease,Response to statin therapy	18193044,19060911,19198609,19060910,21087763,21378988,20339536
CELSR2	RS646776	1	109818530	Cholesterol	Mexican American	NHANES 9902	1.08e-06	-0.22185	G	1858	None	LBDSCHSI:Cholesterol (mmol/L)	LDL Cholesterol	LDL cholesterol,Myocardial infarction (early onset),Cholesterol, total,Progranulin levels,Coronary heart disease,Response to statin therapy	18193044,19060911,19198609,19060910,21087763,21378988,20339536
CELSR2	RS646776	1	109818530	Cholesterol	Mexican American	NHANES 9902	1.3e-06	-8.52679	G	1858	None	LBXTC:Total cholesterol (mg/dL)	LDL Cholesterol	LDL cholesterol,Myocardial infarction (early onset),Cholesterol, total,Progranulin levels,Coronary heart disease,Response to statin therapy	18193044,19060911,19198609,19060910,21087763,21378988,20339536
CELSR2	RS646776	1	109818530	Cholesterol	Mexican American	NHANES 9902	1.32e-06	-0.22036	G	1858	None	LBDTCSI:Total cholesterol (mmol/L)	LDL Cholesterol	LDL cholesterol,Myocardial infarction (early onset),Cholesterol, total,Progranulin levels,Coronary heart disease,Response to statin therapy	18193044,19060911,19198609,19060910,21087763,21378988,20339536
CELSR2	RS646776	1	109818530	Cholesterol	Mexican American	NHANES 9902	1.45e-06	-0.03515	G	1858	ln + 1	LBDSCHSI:Cholesterol (mmol/L)	LDL Cholesterol	LDL cholesterol,Myocardial infarction (early onset),Cholesterol, total,Progranulin levels,Coronary heart disease,Response to statin therapy	18193044,19060911,19198609,19060910,21087763,21378988,20339536
CELSR2	RS646776	1	109818530	Cholesterol	Mexican American	NHANES 9902	1.53e-06	-0.03482	G	1858	ln + 1	LBDTCSI:Total cholesterol (mmol/L)	LDL Cholesterol	LDL cholesterol,Myocardial infarction (early onset),Cholesterol, total,Progranulin levels,Coronary heart disease,Response to statin therapy	18193044,19060911,19198609,19060910,21087763,21378988,20339536
CELSR2	RS646776	1	109818530	Cholesterol	Mexican American	NHANES 9902	1.64e-06	-0.04188	G	1858	ln + 1	LBXSCH:Serum Cholesterol (mg/dL)	LDL Cholesterol	LDL cholesterol,Myocardial infarction (early onset),Cholesterol, total,Progranulin levels,Coronary heart disease,Response to statin therapy	18193044,19060911,19198609,19060910,21087763,21378988,20339536
CELSR2	RS646776	1	109818530	Cholesterol	Mexican American	NHANES 9902	1.64e-06	-0.04188	G	1858	ln + 1	LBXSCH:Cholesterol, total (mg/dL)	LDL Cholesterol	LDL cholesterol,Myocardial infarction (early onset),Cholesterol, total,Progranulin levels,Coronary heart disease,Response to statin therapy	18193044,19060911,19198609,19060910,21087763,21378988,20339536
CELSR2	RS646776	1	109818530	Cholesterol	Mexican American	NHANES 9902	1.64e-06	-0.04188	G	1858	ln + 1	LBXSCH:Cholesterol, total (mg/dL)	LDL Cholesterol	LDL cholesterol,Myocardial infarction (early onset),Cholesterol, total,Progranulin levels,Coronary heart disease,Response to statin therapy	18193044,19060911,19198609,19060910,21087763,21378988,20339536
CELSR2	RS646776	1	109818530	Cholesterol	Mexican American	NHANES 9902	1.69e-06	-0.04146	G	1858	ln + 1	LBXTC:Total cholesterol (mg/dL)	LDL Cholesterol	LDL cholesterol,Myocardial infarction (early onset),Cholesterol, total,Progranulin levels,Coronary heart disease,Response to statin therapy	18193044,19060911,19198609,19060910,21087763,21378988,20339536
CELSR2	RS646776	1	109818530	Cholesterol	Mexican American	NHANES iii	1.74e-06	-0.22624	G	1828	None	TCPSI:Total cholesterol (mmol/L)	LDL Cholesterol	LDL cholesterol,Myocardial infarction (early onset),Cholesterol, total,Progranulin levels,Coronary heart disease,Response to statin therapy	18193044,19060911,19198609,19060910,21087763,21378988,20339536
CELSR2	RS646776	1	109818530	Cholesterol	Mexican American	NHANES iii	1.74e-06	-0.22624	G	1828	None	TCPSI:Total cholesterol (mmol/L)	LDL Cholesterol	LDL cholesterol,Myocardial infarction (early onset),Cholesterol, total,Progranulin levels,Coronary heart disease,Response to statin therapy	18193044,19060911,19198609,19060910,21087763,21378988,20339536
CELSR2	RS646776	1	109818530	Cholesterol	Mexican American	NHANES iii	1.76e-06	-8.74544	G	1828	None	TCP:Total cholesterol (mg/dL)	LDL Cholesterol	LDL cholesterol,Myocardial infarction (early onset),Cholesterol, total,Progranulin levels,Coronary heart disease,Response to statin therapy	18193044,19060911,19198609,19060910,21087763,21378988,20339536
CELSR2	RS646776	1	109818530	Cholesterol	Mexican American	NHANES iii	1.76e-06	-8.74544	G	1828	None	TCP:Total cholesterol (mg/dL)	LDL Cholesterol	LDL cholesterol,Myocardial infarction (early onset),Cholesterol, total,Progranulin levels,Coronary heart disease,Response to statin therapy	18193044,19060911,19198609,19060910,21087763,21378988,20339536
CELSR2	RS646776	1	109818530	Cholesterol	Mexican American	NHANES iii	1.76e-06	-8.74544	G	1828	None	TCP:Cholesterol,Total(mg/dL)	LDL Cholesterol	LDL cholesterol,Myocardial infarction (early onset),Cholesterol, total,Progranulin levels,Coronary heart disease,Response to statin therapy	18193044,19060911,19198609,19060910,21087763,21378988,20339536
CELSR2	RS646776	1	109818530	Cholesterol	Mexican American	NHANES iii	3.39e-06	-0.03514	G	1828	ln + 1	TCPSI:Total cholesterol (mmol/L)	LDL Cholesterol	LDL cholesterol,Myocardial infarction (early onset),Cholesterol, total,Progranulin levels,Coronary heart disease,Response to statin therapy	18193044,19060911,19198609,19060910,21087763,21378988,20339536
CELSR2	RS646776	1	109818530	Cholesterol	Mexican American	NHANES iii	3.39e-06	-0.03514	G	1828	ln + 1	TCPSI:Total cholesterol (mmol/L)	LDL Cholesterol	LDL cholesterol,Myocardial infarction (early onset),Cholesterol, total,Progranulin levels,Coronary heart disease,Response to statin therapy	18193044,19060911,19198609,19060910,21087763,21378988,20339536
CELSR2	RS646776	1	109818530	Cholesterol	Mexican American	NHANES iii	3.46e-06	-8.4384	G	1823	None	CHP:Serumcholesterol(mg/dL)	LDL Cholesterol	LDL cholesterol,Myocardial infarction (early onset),Cholesterol, total,Progranulin levels,Coronary heart disease,Response to statin therapy	18193044,19060911,19198609,19060910,21087763,21378988,20339536
CELSR2	RS646776	1	109818530	Cholesterol	Mexican American	NHANES iii	4.43e-06	-0.04174	G	1828	ln + 1	TCP:Total cholesterol (mg/dL)	LDL Cholesterol	LDL cholesterol,Myocardial infarction (early onset),Cholesterol, total,Progranulin levels,Coronary heart disease,Response to statin therapy	18193044,19060911,19198609,19060910,21087763,21378988,20339536
CELSR2	RS646776	1	109818530	Cholesterol	Mexican American	NHANES iii	4.43e-06	-0.04174	G	1828	ln + 1	TCP:Total cholesterol (mg/dL)	LDL Cholesterol	LDL cholesterol,Myocardial infarction (early onset),Cholesterol, total,Progranulin levels,Coronary heart disease,Response to statin therapy	18193044,19060911,19198609,19060910,21087763,21378988,20339536
CELSR2	RS646776	1	109818530	Cholesterol	Mexican American	NHANES iii	4.43e-06	-0.04174	G	1828	ln + 1	TCP:Cholesterol,Total(mg/dL)	LDL Cholesterol	LDL cholesterol,Myocardial infarction (early onset),Cholesterol, total,Progranulin levels,Coronary heart disease,Response to statin therapy	18193044,19060911,19198609,19060910,21087763,21378988,20339536
CELSR2	RS646776	1	109818530	Cholesterol	Mexican American	NHANES iii	1.24e-05	-0.0395	G	1823	ln + 1	CHP:Serumcholesterol(mg/dL)	LDL Cholesterol	LDL cholesterol,Myocardial infarction (early onset),Cholesterol, total,Progranulin levels,Coronary heart disease,Response to statin therapy	18193044,19060911,19198609,19060910,21087763,21378988,20339536
CELSR2	RS646776	1	109818530	Cholesterol	Non-Hispanic Black	NHANES 9902	0.000912026	-0.02737	G	1330	ln + 1	LBXTC:Total cholesterol (mg/dL)	LDL Cholesterol	LDL cholesterol,Myocardial infarction (early onset),Cholesterol, total,Progranulin levels,Coronary heart disease,Response to statin therapy	18193044,19060911,19198609,19060910,21087763,21378988,20339536
CELSR2	RS646776	1	109818530	Cholesterol	Non-Hispanic Black	NHANES 9902	0.000963743	-0.02271	G	1330	ln + 1	LBDTCSI:Total cholesterol (mmol/L)	LDL Cholesterol	LDL cholesterol,Myocardial infarction (early onset),Cholesterol, total,Progranulin levels,Coronary heart disease,Response to statin therapy	18193044,19060911,19198609,19060910,21087763,21378988,20339536
CELSR2	RS646776	1	109818530	Cholesterol	Non-Hispanic Black	NHANES 9902	0.00110796	-0.13808	G	1330	None	LBDTCSI:Total cholesterol (mmol/L)	LDL Cholesterol	LDL cholesterol,Myocardial infarction (early onset),Cholesterol, total,Progranulin levels,Coronary heart disease,Response to statin therapy	18193044,19060911,19198609,19060910,21087763,21378988,20339536
CELSR2	RS646776	1	109818530	Cholesterol	Non-Hispanic Black	NHANES 9902	0.00110835	-5.33943	G	1330	None	LBXTC:Total cholesterol (mg/dL)	LDL Cholesterol	LDL cholesterol,Myocardial infarction (early onset),Cholesterol, total,Progranulin levels,Coronary heart disease,Response to statin therapy	18193044,19060911,19198609,19060910,21087763,21378988,20339536
CELSR2	RS646776	1	109818530	Cholesterol	Non-Hispanic Black	NHANES iii	0.00200033	-0.02239	G	2023	ln + 1	CHP:Serumcholesterol(mg/dL)	LDL Cholesterol	LDL cholesterol,Myocardial infarction (early onset),Cholesterol, total,Progranulin levels,Coronary heart disease,Response to statin therapy	18193044,19060911,19198609,19060910,21087763,21378988,20339536
CELSR2	RS646776	1	109818530	Cholesterol	Non-Hispanic Black	NHANES iii	0.00206828	-0.01866	G	2023	ln + 1	TCPSI:Total cholesterol (mmol/L)	LDL Cholesterol	LDL cholesterol,Myocardial infarction (early onset),Cholesterol, total,Progranulin levels,Coronary heart disease,Response to statin therapy	18193044,19060911,19198609,19060910,21087763,21378988,20339536
CELSR2	RS646776	1	109818530	Cholesterol	Non-Hispanic Black	NHANES iii	0.00206828	-0.01866	G	2023	ln + 1	TCPSI:Total cholesterol (mmol/L)	LDL Cholesterol	LDL cholesterol,Myocardial infarction (early onset),Cholesterol, total,Progranulin levels,Coronary heart disease,Response to statin therapy	18193044,19060911,19198609,19060910,21087763,21378988,20339536
CELSR2	RS646776	1	109818530	Cholesterol	Non-Hispanic Black	NHANES 9902	0.002152	-0.02559	G	1329	ln + 1	LBXSCH:Serum Cholesterol (mg/dL)	LDL Cholesterol	LDL cholesterol,Myocardial infarction (early onset),Cholesterol, total,Progranulin levels,Coronary heart disease,Response to statin therapy	18193044,19060911,19198609,19060910,21087763,21378988,20339536
CELSR2	RS646776	1	109818530	Cholesterol	Non-Hispanic Black	NHANES 9902	0.002152	-0.02559	G	1329	ln + 1	LBXSCH:Cholesterol, total (mg/dL)	LDL Cholesterol	LDL cholesterol,Myocardial infarction (early onset),Cholesterol, total,Progranulin levels,Coronary heart disease,Response to statin therapy	18193044,19060911,19198609,19060910,21087763,21378988,20339536
CELSR2	RS646776	1	109818530	Cholesterol	Non-Hispanic Black	NHANES 9902	0.002152	-0.02559	G	1329	ln + 1	LBXSCH:Cholesterol, total (mg/dL)	LDL Cholesterol	LDL cholesterol,Myocardial infarction (early onset),Cholesterol, total,Progranulin levels,Coronary heart disease,Response to statin therapy	18193044,19060911,19198609,19060910,21087763,21378988,20339536
CELSR2	RS646776	1	109818530	Cholesterol	Non-Hispanic Black	NHANES 9902	0.00232206	-0.02112	G	1329	ln + 1	LBDSCHSI:Cholesterol (mmol/L)	LDL Cholesterol	LDL cholesterol,Myocardial infarction (early onset),Cholesterol, total,Progranulin levels,Coronary heart disease,Response to statin therapy	18193044,19060911,19198609,19060910,21087763,21378988,20339536
CELSR2	RS646776	1	109818530	Cholesterol	Non-Hispanic Black	NHANES iii	0.00244887	-4.4851	G	2023	None	CHP:Serumcholesterol(mg/dL)	LDL Cholesterol	LDL cholesterol,Myocardial infarction (early onset),Cholesterol, total,Progranulin levels,Coronary heart disease,Response to statin therapy	18193044,19060911,19198609,19060910,21087763,21378988,20339536
CELSR2	RS646776	1	109818530	Cholesterol	Non-Hispanic Black	NHANES iii	0.00244997	-0.11598	G	2023	None	TCPSI:Total cholesterol (mmol/L)	LDL Cholesterol	LDL cholesterol,Myocardial infarction (early onset),Cholesterol, total,Progranulin levels,Coronary heart disease,Response to statin therapy	18193044,19060911,19198609,19060910,21087763,21378988,20339536
CELSR2	RS646776	1	109818530	Cholesterol	Non-Hispanic Black	NHANES iii	0.00244997	-0.11598	G	2023	None	TCPSI:Total cholesterol (mmol/L)	LDL Cholesterol	LDL cholesterol,Myocardial infarction (early onset),Cholesterol, total,Progranulin levels,Coronary heart disease,Response to statin therapy	18193044,19060911,19198609,19060910,21087763,21378988,20339536
CELSR2	RS646776	1	109818530	Cholesterol	Non-Hispanic Black	NHANES 9902	0.00279562	-4.90012	G	1329	None	LBXSCH:Serum Cholesterol (mg/dL)	LDL Cholesterol	LDL cholesterol,Myocardial infarction (early onset),Cholesterol, total,Progranulin levels,Coronary heart disease,Response to statin therapy	18193044,19060911,19198609,19060910,21087763,21378988,20339536
CELSR2	RS646776	1	109818530	Cholesterol	Non-Hispanic Black	NHANES 9902	0.00279562	-4.90012	G	1329	None	LBXSCH:Cholesterol, total (mg/dL)	LDL Cholesterol	LDL cholesterol,Myocardial infarction (early onset),Cholesterol, total,Progranulin levels,Coronary heart disease,Response to statin therapy	18193044,19060911,19198609,19060910,21087763,21378988,20339536
CELSR2	RS646776	1	109818530	Cholesterol	Non-Hispanic Black	NHANES 9902	0.00279562	-4.90012	G	1329	None	LBXSCH:Cholesterol, total (mg/dL)	LDL Cholesterol	LDL cholesterol,Myocardial infarction (early onset),Cholesterol, total,Progranulin levels,Coronary heart disease,Response to statin therapy	18193044,19060911,19198609,19060910,21087763,21378988,20339536
CELSR2	RS646776	1	109818530	Cholesterol	Non-Hispanic Black	NHANES 9902	0.00280558	-0.12668	G	1329	None	LBDSCHSI:Cholesterol (mmol/L)	LDL Cholesterol	LDL cholesterol,Myocardial infarction (early onset),Cholesterol, total,Progranulin levels,Coronary heart disease,Response to statin therapy	18193044,19060911,19198609,19060910,21087763,21378988,20339536
CELSR2	RS646776	1	109818530	Cholesterol	Non-Hispanic Black	NHANES iii	0.00555901	-3.99152	G	2019	None	TCP:Total cholesterol (mg/dL)	LDL Cholesterol	LDL cholesterol,Myocardial infarction (early onset),Cholesterol, total,Progranulin levels,Coronary heart disease,Response to statin therapy	18193044,19060911,19198609,19060910,21087763,21378988,20339536
CELSR2	RS646776	1	109818530	Cholesterol	Non-Hispanic Black	NHANES iii	0.00555901	-3.99152	G	2019	None	TCP:Total cholesterol (mg/dL)	LDL Cholesterol	LDL cholesterol,Myocardial infarction (early onset),Cholesterol, total,Progranulin levels,Coronary heart disease,Response to statin therapy	18193044,19060911,19198609,19060910,21087763,21378988,20339536
CELSR2	RS646776	1	109818530	Cholesterol	Non-Hispanic Black	NHANES iii	0.00555901	-3.99152	G	2019	None	TCP:Cholesterol,Total(mg/dL)	LDL Cholesterol	LDL cholesterol,Myocardial infarction (early onset),Cholesterol, total,Progranulin levels,Coronary heart disease,Response to statin therapy	18193044,19060911,19198609,19060910,21087763,21378988,20339536
CELSR2	RS646776	1	109818530	Cholesterol	Non-Hispanic Black	NHANES iii	0.00657729	-0.01958	G	2019	ln + 1	TCP:Total cholesterol (mg/dL)	LDL Cholesterol	LDL cholesterol,Myocardial infarction (early onset),Cholesterol, total,Progranulin levels,Coronary heart disease,Response to statin therapy	18193044,19060911,19198609,19060910,21087763,21378988,20339536
CELSR2	RS646776	1	109818530	Cholesterol	Non-Hispanic Black	NHANES iii	0.00657729	-0.01958	G	2019	ln + 1	TCP:Total cholesterol (mg/dL)	LDL Cholesterol	LDL cholesterol,Myocardial infarction (early onset),Cholesterol, total,Progranulin levels,Coronary heart disease,Response to statin therapy	18193044,19060911,19198609,19060910,21087763,21378988,20339536
CELSR2	RS646776	1	109818530	Cholesterol	Non-Hispanic Black	NHANES iii	0.00657729	-0.01958	G	2019	ln + 1	TCP:Cholesterol,Total(mg/dL)	LDL Cholesterol	LDL cholesterol,Myocardial infarction (early onset),Cholesterol, total,Progranulin levels,Coronary heart disease,Response to statin therapy	18193044,19060911,19198609,19060910,21087763,21378988,20339536
CELSR2	RS646776	1	109818530	Cholesterol	Non-Hispanic White	NHANES 9902	9.15e-07	-0.14176	G	3943	None	LBDTCSI:Total cholesterol (mmol/L)	LDL Cholesterol	LDL cholesterol,Myocardial infarction (early onset),Cholesterol, total,Progranulin levels,Coronary heart disease,Response to statin therapy	18193044,19060911,19198609,19060910,21087763,21378988,20339536
CELSR2	RS646776	1	109818530	Cholesterol	Non-Hispanic White	NHANES 9902	9.26e-07	-5.47924	G	3943	None	LBXTC:Total cholesterol (mg/dL)	LDL Cholesterol	LDL cholesterol,Myocardial infarction (early onset),Cholesterol, total,Progranulin levels,Coronary heart disease,Response to statin therapy	18193044,19060911,19198609,19060910,21087763,21378988,20339536
CELSR2	RS646776	1	109818530	Cholesterol	Non-Hispanic White	NHANES 9902	1.07e-06	-0.02204	G	3943	ln + 1	LBDTCSI:Total cholesterol (mmol/L)	LDL Cholesterol	LDL cholesterol,Myocardial infarction (early onset),Cholesterol, total,Progranulin levels,Coronary heart disease,Response to statin therapy	18193044,19060911,19198609,19060910,21087763,21378988,20339536
CELSR2	RS646776	1	109818530	Cholesterol	Non-Hispanic White	NHANES 9902	1.18e-06	-0.02613	G	3943	ln + 1	LBXTC:Total cholesterol (mg/dL)	LDL Cholesterol	LDL cholesterol,Myocardial infarction (early onset),Cholesterol, total,Progranulin levels,Coronary heart disease,Response to statin therapy	18193044,19060911,19198609,19060910,21087763,21378988,20339536
CELSR2	RS646776	1	109818530	Cholesterol	Non-Hispanic White	NHANES 9902	2.7e-06	-5.16075	G	3941	None	LBXSCH:Serum Cholesterol (mg/dL)	LDL Cholesterol	LDL cholesterol,Myocardial infarction (early onset),Cholesterol, total,Progranulin levels,Coronary heart disease,Response to statin therapy	18193044,19060911,19198609,19060910,21087763,21378988,20339536
CELSR2	RS646776	1	109818530	Cholesterol	Non-Hispanic White	NHANES 9902	2.7e-06	-5.16075	G	3941	None	LBXSCH:Cholesterol, total (mg/dL)	LDL Cholesterol	LDL cholesterol,Myocardial infarction (early onset),Cholesterol, total,Progranulin levels,Coronary heart disease,Response to statin therapy	18193044,19060911,19198609,19060910,21087763,21378988,20339536
CELSR2	RS646776	1	109818530	Cholesterol	Non-Hispanic White	NHANES 9902	2.7e-06	-5.16075	G	3941	None	LBXSCH:Cholesterol, total (mg/dL)	LDL Cholesterol	LDL cholesterol,Myocardial infarction (early onset),Cholesterol, total,Progranulin levels,Coronary heart disease,Response to statin therapy	18193044,19060911,19198609,19060910,21087763,21378988,20339536
CELSR2	RS646776	1	109818530	Cholesterol	Non-Hispanic White	NHANES 9902	2.74e-06	-0.1334	G	3941	None	LBDSCHSI:Cholesterol (mmol/L)	LDL Cholesterol	LDL cholesterol,Myocardial infarction (early onset),Cholesterol, total,Progranulin levels,Coronary heart disease,Response to statin therapy	18193044,19060911,19198609,19060910,21087763,21378988,20339536
CELSR2	RS646776	1	109818530	Cholesterol	Non-Hispanic White	NHANES 9902	3.12e-06	-0.02104	G	3941	ln + 1	LBDSCHSI:Cholesterol (mmol/L)	LDL Cholesterol	LDL cholesterol,Myocardial infarction (early onset),Cholesterol, total,Progranulin levels,Coronary heart disease,Response to statin therapy	18193044,19060911,19198609,19060910,21087763,21378988,20339536
CELSR2	RS646776	1	109818530	Cholesterol	Non-Hispanic White	NHANES iii	3.17e-06	-7.65901	G	2444	None	CHP:Serumcholesterol(mg/dL)	LDL Cholesterol	LDL cholesterol,Myocardial infarction (early onset),Cholesterol, total,Progranulin levels,Coronary heart disease,Response to statin therapy	18193044,19060911,19198609,19060910,21087763,21378988,20339536
CELSR2	RS646776	1	109818530	Cholesterol	Non-Hispanic White	NHANES iii	3.18e-06	-0.19805	G	2444	None	TCPSI:Total cholesterol (mmol/L)	LDL Cholesterol	LDL cholesterol,Myocardial infarction (early onset),Cholesterol, total,Progranulin levels,Coronary heart disease,Response to statin therapy	18193044,19060911,19198609,19060910,21087763,21378988,20339536
CELSR2	RS646776	1	109818530	Cholesterol	Non-Hispanic White	NHANES iii	3.18e-06	-0.19805	G	2444	None	TCPSI:Total cholesterol (mmol/L)	LDL Cholesterol	LDL cholesterol,Myocardial infarction (early onset),Cholesterol, total,Progranulin levels,Coronary heart disease,Response to statin therapy	18193044,19060911,19198609,19060910,21087763,21378988,20339536
CELSR2	RS646776	1	109818530	Cholesterol	Non-Hispanic White	NHANES 9902	3.39e-06	-0.02503	G	3941	ln + 1	LBXSCH:Serum Cholesterol (mg/dL)	LDL Cholesterol	LDL cholesterol,Myocardial infarction (early onset),Cholesterol, total,Progranulin levels,Coronary heart disease,Response to statin therapy	18193044,19060911,19198609,19060910,21087763,21378988,20339536
CELSR2	RS646776	1	109818530	Cholesterol	Non-Hispanic White	NHANES 9902	3.39e-06	-0.02503	G	3941	ln + 1	LBXSCH:Cholesterol, total (mg/dL)	LDL Cholesterol	LDL cholesterol,Myocardial infarction (early onset),Cholesterol, total,Progranulin levels,Coronary heart disease,Response to statin therapy	18193044,19060911,19198609,19060910,21087763,21378988,20339536
CELSR2	RS646776	1	109818530	Cholesterol	Non-Hispanic White	NHANES 9902	3.39e-06	-0.02503	G	3941	ln + 1	LBXSCH:Cholesterol, total (mg/dL)	LDL Cholesterol	LDL cholesterol,Myocardial infarction (early onset),Cholesterol, total,Progranulin levels,Coronary heart disease,Response to statin therapy	18193044,19060911,19198609,19060910,21087763,21378988,20339536
CELSR2	RS646776	1	109818530	Cholesterol	Non-Hispanic White	NHANES iii	3.41e-06	-0.03054	G	2444	ln + 1	TCPSI:Total cholesterol (mmol/L)	LDL Cholesterol	LDL cholesterol,Myocardial infarction (early onset),Cholesterol, total,Progranulin levels,Coronary heart disease,Response to statin therapy	18193044,19060911,19198609,19060910,21087763,21378988,20339536
CELSR2	RS646776	1	109818530	Cholesterol	Non-Hispanic White	NHANES iii	3.41e-06	-0.03054	G	2444	ln + 1	TCPSI:Total cholesterol (mmol/L)	LDL Cholesterol	LDL cholesterol,Myocardial infarction (early onset),Cholesterol, total,Progranulin levels,Coronary heart disease,Response to statin therapy	18193044,19060911,19198609,19060910,21087763,21378988,20339536
CELSR2	RS646776	1	109818530	Cholesterol	Non-Hispanic White	NHANES iii	3.45e-06	-0.03629	G	2444	ln + 1	CHP:Serumcholesterol(mg/dL)	LDL Cholesterol	LDL cholesterol,Myocardial infarction (early onset),Cholesterol, total,Progranulin levels,Coronary heart disease,Response to statin therapy	18193044,19060911,19198609,19060910,21087763,21378988,20339536
CELSR2	RS646776	1	109818530	Cholesterol	Non-Hispanic White	NHANES iii	1.02e-05	-0.03427	G	2446	ln + 1	TCP:Total cholesterol (mg/dL)	LDL Cholesterol	LDL cholesterol,Myocardial infarction (early onset),Cholesterol, total,Progranulin levels,Coronary heart disease,Response to statin therapy	18193044,19060911,19198609,19060910,21087763,21378988,20339536
CELSR2	RS646776	1	109818530	Cholesterol	Non-Hispanic White	NHANES iii	1.02e-05	-0.03427	G	2446	ln + 1	TCP:Total cholesterol (mg/dL)	LDL Cholesterol	LDL cholesterol,Myocardial infarction (early onset),Cholesterol, total,Progranulin levels,Coronary heart disease,Response to statin therapy	18193044,19060911,19198609,19060910,21087763,21378988,20339536
CELSR2	RS646776	1	109818530	Cholesterol	Non-Hispanic White	NHANES iii	1.02e-05	-0.03427	G	2446	ln + 1	TCP:Cholesterol,Total(mg/dL)	LDL Cholesterol	LDL cholesterol,Myocardial infarction (early onset),Cholesterol, total,Progranulin levels,Coronary heart disease,Response to statin therapy	18193044,19060911,19198609,19060910,21087763,21378988,20339536
CELSR2	RS646776	1	109818530	Cholesterol	Non-Hispanic White	NHANES iii	1.04e-05	-7.03813	G	2446	None	TCP:Total cholesterol (mg/dL)	LDL Cholesterol	LDL cholesterol,Myocardial infarction (early onset),Cholesterol, total,Progranulin levels,Coronary heart disease,Response to statin therapy	18193044,19060911,19198609,19060910,21087763,21378988,20339536
CELSR2	RS646776	1	109818530	Cholesterol	Non-Hispanic White	NHANES iii	1.04e-05	-7.03813	G	2446	None	TCP:Total cholesterol (mg/dL)	LDL Cholesterol	LDL cholesterol,Myocardial infarction (early onset),Cholesterol, total,Progranulin levels,Coronary heart disease,Response to statin therapy	18193044,19060911,19198609,19060910,21087763,21378988,20339536
CELSR2	RS646776	1	109818530	Cholesterol	Non-Hispanic White	NHANES iii	1.04e-05	-7.03813	G	2446	None	TCP:Cholesterol,Total(mg/dL)	LDL Cholesterol	LDL cholesterol,Myocardial infarction (early onset),Cholesterol, total,Progranulin levels,Coronary heart disease,Response to statin therapy	18193044,19060911,19198609,19060910,21087763,21378988,20339536
CELSR2	RS646776	1	109818530	LDL Cholesterol	Mexican American	NHANES 9902	1.72e-05	-0.05789	G	838	ln + 1	LBDLDLSI:LDL-cholesterol (mmol/L)	LDL Cholesterol	LDL cholesterol,Myocardial infarction (early onset),Cholesterol, total,Progranulin levels,Coronary heart disease,Response to statin therapy	18193044,19060911,19198609,19060910,21087763,21378988,20339536
CELSR2	RS646776	1	109818530	LDL Cholesterol	Mexican American	NHANES 9902	1.85e-05	-0.07835	G	838	ln + 1	LBDLDL:LDL-cholesterol (mg/dL)	LDL Cholesterol	LDL cholesterol,Myocardial infarction (early onset),Cholesterol, total,Progranulin levels,Coronary heart disease,Response to statin therapy	18193044,19060911,19198609,19060910,21087763,21378988,20339536
CELSR2	RS646776	1	109818530	LDL Cholesterol	Mexican American	NHANES 9902	2.3e-05	-8.96692	G	838	None	LBDLDL:LDL-cholesterol (mg/dL)	LDL Cholesterol	LDL cholesterol,Myocardial infarction (early onset),Cholesterol, total,Progranulin levels,Coronary heart disease,Response to statin therapy	18193044,19060911,19198609,19060910,21087763,21378988,20339536
CELSR2	RS646776	1	109818530	LDL Cholesterol	Mexican American	NHANES 9902	2.31e-05	-0.23188	G	838	None	LBDLDLSI:LDL-cholesterol (mmol/L)	LDL Cholesterol	LDL cholesterol,Myocardial infarction (early onset),Cholesterol, total,Progranulin levels,Coronary heart disease,Response to statin therapy	18193044,19060911,19198609,19060910,21087763,21378988,20339536
CELSR2	RS646776	1	109818530	LDL Cholesterol	Mexican American	NHANES iii	0.00157701	-0.17471	G	720	None	LCPSI:Serum LDL cholesterol: SI (mmol/L)	LDL Cholesterol	LDL cholesterol,Myocardial infarction (early onset),Cholesterol, total,Progranulin levels,Coronary heart disease,Response to statin therapy	18193044,19060911,19198609,19060910,21087763,21378988,20339536
CELSR2	RS646776	1	109818530	LDL Cholesterol	Mexican American	NHANES iii	0.00157701	-0.17471	G	720	None	LCPSI:SerumLDLcholesterol:SI(mmol/L)	LDL Cholesterol	LDL cholesterol,Myocardial infarction (early onset),Cholesterol, total,Progranulin levels,Coronary heart disease,Response to statin therapy	18193044,19060911,19198609,19060910,21087763,21378988,20339536
CELSR2	RS646776	1	109818530	LDL Cholesterol	Mexican American	NHANES iii	0.00158181	-6.75448	G	720	None	LCP:Serum LDL cholesterol (mg/dL)	LDL Cholesterol	LDL cholesterol,Myocardial infarction (early onset),Cholesterol, total,Progranulin levels,Coronary heart disease,Response to statin therapy	18193044,19060911,19198609,19060910,21087763,21378988,20339536
CELSR2	RS646776	1	109818530	LDL Cholesterol	Mexican American	NHANES iii	0.00158181	-6.75448	G	720	None	LCP:SerumLDLcholesterol(mg/dL)	LDL Cholesterol	LDL cholesterol,Myocardial infarction (early onset),Cholesterol, total,Progranulin levels,Coronary heart disease,Response to statin therapy	18193044,19060911,19198609,19060910,21087763,21378988,20339536
CELSR2	RS646776	1	109818530	LDL Cholesterol	Mexican American	NHANES iii	0.0024621	-0.04207	G	720	ln + 1	LCPSI:Serum LDL cholesterol: SI (mmol/L)	LDL Cholesterol	LDL cholesterol,Myocardial infarction (early onset),Cholesterol, total,Progranulin levels,Coronary heart disease,Response to statin therapy	18193044,19060911,19198609,19060910,21087763,21378988,20339536
CELSR2	RS646776	1	109818530	LDL Cholesterol	Mexican American	NHANES iii	0.0024621	-0.04207	G	720	ln + 1	LCPSI:SerumLDLcholesterol:SI(mmol/L)	LDL Cholesterol	LDL cholesterol,Myocardial infarction (early onset),Cholesterol, total,Progranulin levels,Coronary heart disease,Response to statin therapy	18193044,19060911,19198609,19060910,21087763,21378988,20339536
CELSR2	RS646776	1	109818530	LDL Cholesterol	Mexican American	NHANES iii	0.00330579	-0.05566	G	720	ln + 1	LCP:Serum LDL cholesterol (mg/dL)	LDL Cholesterol	LDL cholesterol,Myocardial infarction (early onset),Cholesterol, total,Progranulin levels,Coronary heart disease,Response to statin therapy	18193044,19060911,19198609,19060910,21087763,21378988,20339536
CELSR2	RS646776	1	109818530	LDL Cholesterol	Mexican American	NHANES iii	0.00330579	-0.05566	G	720	ln + 1	LCP:SerumLDLcholesterol(mg/dL)	LDL Cholesterol	LDL cholesterol,Myocardial infarction (early onset),Cholesterol, total,Progranulin levels,Coronary heart disease,Response to statin therapy	18193044,19060911,19198609,19060910,21087763,21378988,20339536
DOCK7	rs1748195	1	63049593	Cholesterol	Non-Hispanic White	NHANES iii	0.000238577	-0.02357	G	2573	ln + 1	CHP:Serumcholesterol(mg/dL)	Triglycerides,lipids	Triglycerides	18193043
DOCK7	rs1748195	1	63049593	Cholesterol	Non-Hispanic White	NHANES iii	0.000306904	-0.01947	G	2573	ln + 1	TCPSI:Total cholesterol (mmol/L)	Triglycerides,lipids	Triglycerides	18193043
DOCK7	rs1748195	1	63049593	Cholesterol	Non-Hispanic White	NHANES iii	0.000306904	-0.01947	G	2573	ln + 1	TCPSI:Total cholesterol (mmol/L)	Triglycerides,lipids	Triglycerides	18193043
DOCK7	rs1748195	1	63049593	Cholesterol	Non-Hispanic White	NHANES iii	0.00035201	-0.02283	G	2575	ln + 1	TCP:Total cholesterol (mg/dL)	Triglycerides,lipids	Triglycerides	18193043
DOCK7	rs1748195	1	63049593	Cholesterol	Non-Hispanic White	NHANES iii	0.00035201	-0.02283	G	2575	ln + 1	TCP:Total cholesterol (mg/dL)	Triglycerides,lipids	Triglycerides	18193043
DOCK7	rs1748195	1	63049593	Cholesterol	Non-Hispanic White	NHANES iii	0.00035201	-0.02283	G	2575	ln + 1	TCP:Cholesterol,Total(mg/dL)	Triglycerides,lipids	Triglycerides	18193043
DOCK7	rs1748195	1	63049593	Cholesterol	Non-Hispanic White	NHANES iii	0.00111562	-0.11338	G	2573	None	TCPSI:Total cholesterol (mmol/L)	Triglycerides,lipids	Triglycerides	18193043
DOCK7	rs1748195	1	63049593	Cholesterol	Non-Hispanic White	NHANES iii	0.00111562	-0.11338	G	2573	None	TCPSI:Total cholesterol (mmol/L)	Triglycerides,lipids	Triglycerides	18193043
DOCK7	rs1748195	1	63049593	Cholesterol	Non-Hispanic White	NHANES iii	0.00111675	-4.38398	G	2573	None	CHP:Serumcholesterol(mg/dL)	Triglycerides,lipids	Triglycerides	18193043
DOCK7	rs1748195	1	63049593	Cholesterol	Non-Hispanic White	NHANES iii	0.0013859	-4.18811	G	2575	None	TCP:Total cholesterol (mg/dL)	Triglycerides,lipids	Triglycerides	18193043
DOCK7	rs1748195	1	63049593	Cholesterol	Non-Hispanic White	NHANES iii	0.0013859	-4.18811	G	2575	None	TCP:Total cholesterol (mg/dL)	Triglycerides,lipids	Triglycerides	18193043
DOCK7	rs1748195	1	63049593	Cholesterol	Non-Hispanic White	NHANES iii	0.0013859	-4.18811	G	2575	None	TCP:Cholesterol,Total(mg/dL)	Triglycerides,lipids	Triglycerides	18193043
DOCK7	rs1748195	1	63049593	Cholesterol	Non-Hispanic White	NHANES 9902	0.00520943	-0.01328	G	3967	ln + 1	LBXTC:Total cholesterol (mg/dL)	Triglycerides,lipids	Triglycerides	18193043
DOCK7	rs1748195	1	63049593	Cholesterol	Non-Hispanic White	NHANES 9902	0.00527186	-0.01114	G	3967	ln + 1	LBDTCSI:Total cholesterol (mmol/L)	Triglycerides,lipids	Triglycerides	18193043
DOCK7	rs1748195	1	63049593	Cholesterol	Non-Hispanic White	NHANES 9902	0.00687426	-2.675	G	3967	None	LBXTC:Total cholesterol (mg/dL)	Triglycerides,lipids	Triglycerides	18193043
DOCK7	rs1748195	1	63049593	Cholesterol	Non-Hispanic White	NHANES 9902	0.00694105	-0.06909	G	3967	None	LBDTCSI:Total cholesterol (mmol/L)	Triglycerides,lipids	Triglycerides	18193043
DOCK7	rs1748195	1	63049593	Cholesterol	Non-Hispanic White	NHANES 9902	0.00859936	-0.01049	G	3965	ln + 1	LBDSCHSI:Cholesterol (mmol/L)	Triglycerides,lipids	Triglycerides	18193043
DOCK7	rs1748195	1	63049593	Cholesterol	Non-Hispanic White	NHANES 9902	0.00861798	-0.01251	G	3965	ln + 1	LBXSCH:Serum Cholesterol (mg/dL)	Triglycerides,lipids	Triglycerides	18193043
DOCK7	rs1748195	1	63049593	Cholesterol	Non-Hispanic White	NHANES 9902	0.00861798	-0.01251	G	3965	ln + 1	LBXSCH:Cholesterol, total (mg/dL)	Triglycerides,lipids	Triglycerides	18193043
DOCK7	rs1748195	1	63049593	Cholesterol	Non-Hispanic White	NHANES 9902	0.00861798	-0.01251	G	3965	ln + 1	LBXSCH:Cholesterol, total (mg/dL)	Triglycerides,lipids	Triglycerides	18193043
FADS1	RS174547	11	61570783	Ferritin	Mexican American	NHANES iii	0.00501757	0.10516	T	1826	ln + 1	FRP:Ferritin (ng/mL)	HDL Cholesterol	Triglycerides,Metabolite levels,HDL cholesterol,Phospholipid levels (plasma),Lipid metabolism phenotypes,Metabolic traits,Resting heart rate	19060906,20037589,21829377,22286219,21886157,20639392
FADS1	RS174547	11	61570783	Ferritin	Mexican American	NHANES iii	0.00501757	0.10516	T	1826	ln + 1	FRP:Ferritin (ng/mL)	HDL Cholesterol	Triglycerides,Metabolite levels,HDL cholesterol,Phospholipid levels (plasma),Lipid metabolism phenotypes,Metabolic traits,Resting heart rate	19060906,20037589,21829377,22286219,21886157,20639392
FADS1	RS174547	11	61570783	Ferritin	Mexican American	NHANES iii	0.00501757	0.10516	T	1826	ln + 1	FRP:Serumferritin(ng/mL)	HDL Cholesterol	Triglycerides,Metabolite levels,HDL cholesterol,Phospholipid levels (plasma),Lipid metabolism phenotypes,Metabolic traits,Resting heart rate	19060906,20037589,21829377,22286219,21886157,20639392
FADS1	RS174547	11	61570783	Ferritin	Mexican American	NHANES iii	0.00501757	0.10516	T	1826	ln + 1	FRPSI:Ferritin (ug/L)	HDL Cholesterol	Triglycerides,Metabolite levels,HDL cholesterol,Phospholipid levels (plasma),Lipid metabolism phenotypes,Metabolic traits,Resting heart rate	19060906,20037589,21829377,22286219,21886157,20639392
FADS1	RS174547	11	61570783	Ferritin	Mexican American	NHANES iii	0.00501757	0.10516	T	1826	ln + 1	FRPSI:Ferritin (ug/L)	HDL Cholesterol	Triglycerides,Metabolite levels,HDL cholesterol,Phospholipid levels (plasma),Lipid metabolism phenotypes,Metabolic traits,Resting heart rate	19060906,20037589,21829377,22286219,21886157,20639392
FADS1	RS174547	11	61570783	Ferritin	Mexican American	NHANES iii	0.00501757	0.10516	T	1826	ln + 1	FRPSI:Serumferritin:SI(ug/L)	HDL Cholesterol	Triglycerides,Metabolite levels,HDL cholesterol,Phospholipid levels (plasma),Lipid metabolism phenotypes,Metabolic traits,Resting heart rate	19060906,20037589,21829377,22286219,21886157,20639392
FADS1	RS174547	11	61570783	Ferritin	Mexican American	NHANES 9902	0.00892274	0.10356	T	1861	ln + 1	LBDFERSI:Ferritin (ug/L)	HDL Cholesterol	Triglycerides,Metabolite levels,HDL cholesterol,Phospholipid levels (plasma),Lipid metabolism phenotypes,Metabolic traits,Resting heart rate	19060906,20037589,21829377,22286219,21886157,20639392
FADS1	RS174547	11	61570783	Ferritin	Mexican American	NHANES 9902	0.00892274	0.10356	T	1861	ln + 1	LBXFER:Ferritin (ng/mL)	HDL Cholesterol	Triglycerides,Metabolite levels,HDL cholesterol,Phospholipid levels (plasma),Lipid metabolism phenotypes,Metabolic traits,Resting heart rate	19060906,20037589,21829377,22286219,21886157,20639392
FADS1	RS174547	11	61570783	Folate	Non-Hispanic Black	NHANES iii	0.000148885	-15.1425	T	2028	None	RBP:RBC folate (ng/mL)	HDL Cholesterol	Triglycerides,Metabolite levels,HDL cholesterol,Phospholipid levels (plasma),Lipid metabolism phenotypes,Metabolic traits,Resting heart rate	19060906,20037589,21829377,22286219,21886157,20639392
FADS1	RS174547	11	61570783	Folate	Non-Hispanic Black	NHANES iii	0.000148885	-15.1425	T	2028	None	RBP:RBCfolate(ng/mL)	HDL Cholesterol	Triglycerides,Metabolite levels,HDL cholesterol,Phospholipid levels (plasma),Lipid metabolism phenotypes,Metabolic traits,Resting heart rate	19060906,20037589,21829377,22286219,21886157,20639392
FADS1	RS174547	11	61570783	Folate	Non-Hispanic Black	NHANES iii	0.000148957	-34.3119	T	2028	None	RBPSI:RBC folate: SI (nmol/L)	HDL Cholesterol	Triglycerides,Metabolite levels,HDL cholesterol,Phospholipid levels (plasma),Lipid metabolism phenotypes,Metabolic traits,Resting heart rate	19060906,20037589,21829377,22286219,21886157,20639392
FADS1	RS174547	11	61570783	Folate	Non-Hispanic Black	NHANES iii	0.000148957	-34.3119	T	2028	None	RBPSI:RBCfolate:SI(nmol/L)	HDL Cholesterol	Triglycerides,Metabolite levels,HDL cholesterol,Phospholipid levels (plasma),Lipid metabolism phenotypes,Metabolic traits,Resting heart rate	19060906,20037589,21829377,22286219,21886157,20639392
FADS1	RS174547	11	61570783	folate	Non-Hispanic Black	NHANES 9902	0.0013082	-2.00355	T	1330	None	LBXFOL:Folate, serum (ng/mL)	HDL Cholesterol	Triglycerides,Metabolite levels,HDL cholesterol,Phospholipid levels (plasma),Lipid metabolism phenotypes,Metabolic traits,Resting heart rate	19060906,20037589,21829377,22286219,21886157,20639392
FADS1	RS174547	11	61570783	Folate	Non-Hispanic Black	NHANES 9902	0.00131484	-4.53596	T	1330	None	LBDFOLSI:Folate, serum (nmol/L)	HDL Cholesterol	Triglycerides,Metabolite levels,HDL cholesterol,Phospholipid levels (plasma),Lipid metabolism phenotypes,Metabolic traits,Resting heart rate	19060906,20037589,21829377,22286219,21886157,20639392
FADS1	RS174547	11	61570783	Folate	Non-Hispanic Black	NHANES iii	0.00131531	-0.07936	T	2028	ln + 1	RBP:RBC folate (ng/mL)	HDL Cholesterol	Triglycerides,Metabolite levels,HDL cholesterol,Phospholipid levels (plasma),Lipid metabolism phenotypes,Metabolic traits,Resting heart rate	19060906,20037589,21829377,22286219,21886157,20639392
FADS1	RS174547	11	61570783	Folate	Non-Hispanic Black	NHANES iii	0.00131531	-0.07936	T	2028	ln + 1	RBP:RBCfolate(ng/mL)	HDL Cholesterol	Triglycerides,Metabolite levels,HDL cholesterol,Phospholipid levels (plasma),Lipid metabolism phenotypes,Metabolic traits,Resting heart rate	19060906,20037589,21829377,22286219,21886157,20639392
FADS1	RS174547	11	61570783	Folate	Non-Hispanic Black	NHANES iii	0.00133495	-0.07965	T	2028	ln + 1	RBPSI:RBC folate: SI (nmol/L)	HDL Cholesterol	Triglycerides,Metabolite levels,HDL cholesterol,Phospholipid levels (plasma),Lipid metabolism phenotypes,Metabolic traits,Resting heart rate	19060906,20037589,21829377,22286219,21886157,20639392
FADS1	RS174547	11	61570783	Folate	Non-Hispanic Black	NHANES iii	0.00133495	-0.07965	T	2028	ln + 1	RBPSI:RBCfolate:SI(nmol/L)	HDL Cholesterol	Triglycerides,Metabolite levels,HDL cholesterol,Phospholipid levels (plasma),Lipid metabolism phenotypes,Metabolic traits,Resting heart rate	19060906,20037589,21829377,22286219,21886157,20639392
FADS1	RS174547	11	61570783	Folate	Non-Hispanic Black	NHANES 9902	0.00200096	-56.5145	T	1329	None	LBDRBFSI:Folate, RBC (nmol/L RBC)	HDL Cholesterol	Triglycerides,Metabolite levels,HDL cholesterol,Phospholipid levels (plasma),Lipid metabolism phenotypes,Metabolic traits,Resting heart rate	19060906,20037589,21829377,22286219,21886157,20639392
FADS1	RS174547	11	61570783	Folate	Non-Hispanic Black	NHANES 9902	0.00200106	-24.9512	T	1329	None	LBXRBF:Folate, RBC (ng/mL RBC)	HDL Cholesterol	Triglycerides,Metabolite levels,HDL cholesterol,Phospholipid levels (plasma),Lipid metabolism phenotypes,Metabolic traits,Resting heart rate	19060906,20037589,21829377,22286219,21886157,20639392
FADS1	RS174547	11	61570783	Triglycerides	Non-Hispanic White	NHANES iii	0.000884007	-0.05641	T	2441	ln + 1	TGP:Triglyceride (mg/dL)	HDL Cholesterol	Triglycerides,Metabolite levels,HDL cholesterol,Phospholipid levels (plasma),Lipid metabolism phenotypes,Metabolic traits,Resting heart rate	19060906,20037589,21829377,22286219,21886157,20639392
FADS1	RS174547	11	61570783	Triglycerides	Non-Hispanic White	NHANES iii	0.000884007	-0.05641	T	2441	ln + 1	TGP:Triglyceride (mg/dL)	HDL Cholesterol	Triglycerides,Metabolite levels,HDL cholesterol,Phospholipid levels (plasma),Lipid metabolism phenotypes,Metabolic traits,Resting heart rate	19060906,20037589,21829377,22286219,21886157,20639392
FADS1	RS174547	11	61570783	Triglycerides	Non-Hispanic White	NHANES iii	0.000884007	-0.05641	T	2441	ln + 1	TGP:Serumtriglycerides(mg/dL)	HDL Cholesterol	Triglycerides,Metabolite levels,HDL cholesterol,Phospholipid levels (plasma),Lipid metabolism phenotypes,Metabolic traits,Resting heart rate	19060906,20037589,21829377,22286219,21886157,20639392
FADS1	RS174547	11	61570783	Triglycerides	Non-Hispanic White	NHANES 9902	0.0011003	-0.03799	T	1951	ln + 1	LBDTRSI:Triglyceride (mmol/L)	HDL Cholesterol	Triglycerides,Metabolite levels,HDL cholesterol,Phospholipid levels (plasma),Lipid metabolism phenotypes,Metabolic traits,Resting heart rate	19060906,20037589,21829377,22286219,21886157,20639392
FADS1	RS174547	11	61570783	Triglycerides	Non-Hispanic White	NHANES iii	0.00149087	-0.03335	T	2441	ln + 1	TGPSI:Triglyceride (mmol/L)	HDL Cholesterol	Triglycerides,Metabolite levels,HDL cholesterol,Phospholipid levels (plasma),Lipid metabolism phenotypes,Metabolic traits,Resting heart rate	19060906,20037589,21829377,22286219,21886157,20639392
FADS1	RS174547	11	61570783	Triglycerides	Non-Hispanic White	NHANES iii	0.00149087	-0.03335	T	2441	ln + 1	TGPSI:Triglyceride (mmol/L)	HDL Cholesterol	Triglycerides,Metabolite levels,HDL cholesterol,Phospholipid levels (plasma),Lipid metabolism phenotypes,Metabolic traits,Resting heart rate	19060906,20037589,21829377,22286219,21886157,20639392
FADS1	RS174547	11	61570783	Triglycerides	Non-Hispanic White	NHANES iii	0.00149087	-0.03335	T	2441	ln + 1	TGPSI:Serumtriglycerides:SI(mmol/L)	HDL Cholesterol	Triglycerides,Metabolite levels,HDL cholesterol,Phospholipid levels (plasma),Lipid metabolism phenotypes,Metabolic traits,Resting heart rate	19060906,20037589,21829377,22286219,21886157,20639392
FADS1	RS174547	11	61570783	Triglycerides	Non-Hispanic White	NHANES 9902	0.00177283	-0.05799	T	1951	ln + 1	LBXTR:Triglyceride (mg/dL)	HDL Cholesterol	Triglycerides,Metabolite levels,HDL cholesterol,Phospholipid levels (plasma),Lipid metabolism phenotypes,Metabolic traits,Resting heart rate	19060906,20037589,21829377,22286219,21886157,20639392
FADS1	RS174547	11	61570783	Triglycerides	Non-Hispanic White	NHANES 9902	0.00500698	-12.6093	T	1951	None	LBXTR:Triglyceride (mg/dL)	HDL Cholesterol	Triglycerides,Metabolite levels,HDL cholesterol,Phospholipid levels (plasma),Lipid metabolism phenotypes,Metabolic traits,Resting heart rate	19060906,20037589,21829377,22286219,21886157,20639392
FADS1	RS174547	11	61570783	Triglycerides	Non-Hispanic White	NHANES 9902	0.00504675	-0.14224	T	1951	None	LBDTRSI:Triglyceride (mmol/L)	HDL Cholesterol	Triglycerides,Metabolite levels,HDL cholesterol,Phospholipid levels (plasma),Lipid metabolism phenotypes,Metabolic traits,Resting heart rate	19060906,20037589,21829377,22286219,21886157,20639392
GCKR	rs1260326	2	27730940	Vitamin A	Non-Hispanic White	NHANES 9902	0.000113722	2.3446	T	1639	None	LBXVIA:Vitamin A (ug/dL)	Triglycerides,lipids	Chronic kidney disease,Hypertriglyceridemia,C-reactive protein,Cholesterol, total,Triglycerides,Liver enzyme levels (gamma-glutamyl transferase),Cardiovascular disease risk factors,Metabolite levels,Platelet counts,Hematological and biochemical traits,Two-hour glucose challenge,Metabolic traits,Waist circumference and related phenotypes	20383146,20657596,21300955,20686565,22001757,21943158,22286219,22139419,20139978,20081857,19060906,19060910,18454146
GCKR	rs1260326	2	27730940	Vitamin A	Non-Hispanic White	NHANES 9902	0.000115184	0.08177	T	1639	None	LBDVIASI:Vitamin A (umol/L)	Triglycerides,lipids	Chronic kidney disease,Hypertriglyceridemia,C-reactive protein,Cholesterol, total,Triglycerides,Liver enzyme levels (gamma-glutamyl transferase),Cardiovascular disease risk factors,Metabolite levels,Platelet counts,Hematological and biochemical traits,Two-hour glucose challenge,Metabolic traits,Waist circumference and related phenotypes	20383146,20657596,21300955,20686565,22001757,21943158,22286219,22139419,20139978,20081857,19060906,19060910,18454146
GCKR	rs1260326	2	27730940	Vitamin A	Non-Hispanic White	NHANES 9902	0.000276253	0.02419	T	1639	ln + 1	LBDVIASI:Vitamin A (umol/L)	Triglycerides,lipids	Chronic kidney disease,Hypertriglyceridemia,C-reactive protein,Cholesterol, total,Triglycerides,Liver enzyme levels (gamma-glutamyl transferase),Cardiovascular disease risk factors,Metabolite levels,Platelet counts,Hematological and biochemical traits,Two-hour glucose challenge,Metabolic traits,Waist circumference and related phenotypes	20383146,20657596,21300955,20686565,22001757,21943158,22286219,22139419,20139978,20081857,19060906,19060910,18454146
GCKR	rs1260326	2	27730940	Vitamin A	Non-Hispanic White	NHANES 9902	0.000454529	0.03468	T	1639	ln + 1	LBXVIA:Vitamin A (ug/dL)	Triglycerides,lipids	Chronic kidney disease,Hypertriglyceridemia,C-reactive protein,Cholesterol, total,Triglycerides,Liver enzyme levels (gamma-glutamyl transferase),Cardiovascular disease risk factors,Metabolite levels,Platelet counts,Hematological and biochemical traits,Two-hour glucose challenge,Metabolic traits,Waist circumference and related phenotypes	20383146,20657596,21300955,20686565,22001757,21943158,22286219,22139419,20139978,20081857,19060906,19060910,18454146
GCKR	rs1260326	2	27730940	Vitamin A	Non-Hispanic White	NHANES iii	0.00605559	1.30289	T	2550	None	VAP:Vitamin A (ug/dL)	Triglycerides,lipids	Chronic kidney disease,Hypertriglyceridemia,C-reactive protein,Cholesterol, total,Triglycerides,Liver enzyme levels (gamma-glutamyl transferase),Cardiovascular disease risk factors,Metabolite levels,Platelet counts,Hematological and biochemical traits,Two-hour glucose challenge,Metabolic traits,Waist circumference and related phenotypes	20383146,20657596,21300955,20686565,22001757,21943158,22286219,22139419,20139978,20081857,19060906,19060910,18454146
GCKR	rs1260326	2	27730940	Vitamin A	Non-Hispanic White	NHANES iii	0.00605559	1.30289	T	2550	None	VAP:Vitamin A (ug/dL)	Triglycerides,lipids	Chronic kidney disease,Hypertriglyceridemia,C-reactive protein,Cholesterol, total,Triglycerides,Liver enzyme levels (gamma-glutamyl transferase),Cardiovascular disease risk factors,Metabolite levels,Platelet counts,Hematological and biochemical traits,Two-hour glucose challenge,Metabolic traits,Waist circumference and related phenotypes	20383146,20657596,21300955,20686565,22001757,21943158,22286219,22139419,20139978,20081857,19060906,19060910,18454146
GCKR	rs1260326	2	27730940	Vitamin A	Non-Hispanic White	NHANES iii	0.00605559	1.30289	T	2550	None	VAP:SerumvitaminA(ug/dL)	Triglycerides,lipids	Chronic kidney disease,Hypertriglyceridemia,C-reactive protein,Cholesterol, total,Triglycerides,Liver enzyme levels (gamma-glutamyl transferase),Cardiovascular disease risk factors,Metabolite levels,Platelet counts,Hematological and biochemical traits,Two-hour glucose challenge,Metabolic traits,Waist circumference and related phenotypes	20383146,20657596,21300955,20686565,22001757,21943158,22286219,22139419,20139978,20081857,19060906,19060910,18454146
GCKR	rs1260326	2	27730940	Vitamin A	Non-Hispanic White	NHANES iii	0.00607133	0.04542	T	2550	None	VAPSI:Vitamin A (umol/L)	Triglycerides,lipids	Chronic kidney disease,Hypertriglyceridemia,C-reactive protein,Cholesterol, total,Triglycerides,Liver enzyme levels (gamma-glutamyl transferase),Cardiovascular disease risk factors,Metabolite levels,Platelet counts,Hematological and biochemical traits,Two-hour glucose challenge,Metabolic traits,Waist circumference and related phenotypes	20383146,20657596,21300955,20686565,22001757,21943158,22286219,22139419,20139978,20081857,19060906,19060910,18454146
GCKR	rs1260326	2	27730940	Vitamin A	Non-Hispanic White	NHANES iii	0.00607133	0.04542	T	2550	None	VAPSI:Vitamin A (umol/L)	Triglycerides,lipids	Chronic kidney disease,Hypertriglyceridemia,C-reactive protein,Cholesterol, total,Triglycerides,Liver enzyme levels (gamma-glutamyl transferase),Cardiovascular disease risk factors,Metabolite levels,Platelet counts,Hematological and biochemical traits,Two-hour glucose challenge,Metabolic traits,Waist circumference and related phenotypes	20383146,20657596,21300955,20686565,22001757,21943158,22286219,22139419,20139978,20081857,19060906,19060910,18454146
GCKR	rs1260326	2	27730940	Vitamin A	Non-Hispanic White	NHANES iii	0.00607133	0.04542	T	2550	None	VAPSI:SerumvitaminA:SI(umol/L)	Triglycerides,lipids	Chronic kidney disease,Hypertriglyceridemia,C-reactive protein,Cholesterol, total,Triglycerides,Liver enzyme levels (gamma-glutamyl transferase),Cardiovascular disease risk factors,Metabolite levels,Platelet counts,Hematological and biochemical traits,Two-hour glucose challenge,Metabolic traits,Waist circumference and related phenotypes	20383146,20657596,21300955,20686565,22001757,21943158,22286219,22139419,20139978,20081857,19060906,19060910,18454146
GCKR	RS780094	2	27741237	Glucose	Mexican American	NHANES 9902	0.000999451	0.02876	G	1872	ln + 1	LBXSGL:Serum Glucose (mg/dL)	C-reactive Protein,T2D; glucose/HOMA-B	Phospholipid levels (plasma),Metabolic traits,Metabolic syndrome,C-reactive protein,LDL cholesterol,Triglycerides,Fasting insulin-related traits,Uric acid levels,Fasting glucose-related traits	21829377,21886157,22399527,18439548,18179892,18193043,18193044,20081858,19060911,19503597
GCKR	RS780094	2	27741237	Glucose	Mexican American	NHANES 9902	0.00140782	0.02453	G	1872	ln + 1	LBDSGLSI:Glucose (mmol/L)	C-reactive Protein,T2D; glucose/HOMA-B	Phospholipid levels (plasma),Metabolic traits,Metabolic syndrome,C-reactive protein,LDL cholesterol,Triglycerides,Fasting insulin-related traits,Uric acid levels,Fasting glucose-related traits	21829377,21886157,22399527,18439548,18179892,18193043,18193044,20081858,19060911,19503597
GCKR	RS780094	2	27741237	Glucose	Mexican American	NHANES iii	0.00429276	0.02794	G	1638	ln + 1	G1P:Glucose, plasma (mg/dL)	C-reactive Protein,T2D; glucose/HOMA-B	Phospholipid levels (plasma),Metabolic traits,Metabolic syndrome,C-reactive protein,LDL cholesterol,Triglycerides,Fasting insulin-related traits,Uric acid levels,Fasting glucose-related traits	21829377,21886157,22399527,18439548,18179892,18193043,18193044,20081858,19060911,19503597
GCKR	RS780094	2	27741237	Glucose	Mexican American	NHANES iii	0.00429276	0.02794	G	1638	ln + 1	G1P:Glucose, plasma (mg/dL)	C-reactive Protein,T2D; glucose/HOMA-B	Phospholipid levels (plasma),Metabolic traits,Metabolic syndrome,C-reactive protein,LDL cholesterol,Triglycerides,Fasting insulin-related traits,Uric acid levels,Fasting glucose-related traits	21829377,21886157,22399527,18439548,18179892,18193043,18193044,20081858,19060911,19503597
GCKR	RS780094	2	27741237	Glucose	Mexican American	NHANES iii	0.00429276	0.02794	G	1638	ln + 1	G1P:Glucose,plasma(mg/dL)	C-reactive Protein,T2D; glucose/HOMA-B	Phospholipid levels (plasma),Metabolic traits,Metabolic syndrome,C-reactive protein,LDL cholesterol,Triglycerides,Fasting insulin-related traits,Uric acid levels,Fasting glucose-related traits	21829377,21886157,22399527,18439548,18179892,18193043,18193044,20081858,19060911,19503597
GCKR	RS780094	2	27741237	Glucose	Mexican American	NHANES iii	0.00483957	0.02463	G	1638	ln + 1	G1PSI:Plasma glucose: SI(mmol/L)	C-reactive Protein,T2D; glucose/HOMA-B	Phospholipid levels (plasma),Metabolic traits,Metabolic syndrome,C-reactive protein,LDL cholesterol,Triglycerides,Fasting insulin-related traits,Uric acid levels,Fasting glucose-related traits	21829377,21886157,22399527,18439548,18179892,18193043,18193044,20081858,19060911,19503597
GCKR	RS780094	2	27741237	Glucose	Mexican American	NHANES iii	0.00483957	0.02463	G	1638	ln + 1	G1PSI:Plasma glucose: SI(mmol/L)	C-reactive Protein,T2D; glucose/HOMA-B	Phospholipid levels (plasma),Metabolic traits,Metabolic syndrome,C-reactive protein,LDL cholesterol,Triglycerides,Fasting insulin-related traits,Uric acid levels,Fasting glucose-related traits	21829377,21886157,22399527,18439548,18179892,18193043,18193044,20081858,19060911,19503597
GCKR	RS780094	2	27741237	Glucose	Mexican American	NHANES iii	0.00483957	0.02463	G	1638	ln + 1	G1PSI:Plasmaglucose:SI(mmol/L)	C-reactive Protein,T2D; glucose/HOMA-B	Phospholipid levels (plasma),Metabolic traits,Metabolic syndrome,C-reactive protein,LDL cholesterol,Triglycerides,Fasting insulin-related traits,Uric acid levels,Fasting glucose-related traits	21829377,21886157,22399527,18439548,18179892,18193043,18193044,20081858,19060911,19503597
GCKR	RS780094	2	27741237	potassium intake	Mexican American	NHANES iii	0.00431014	-132.979	G	1961	None	DRPNPOTA:Potassium(mg)	C-reactive Protein,T2D; glucose/HOMA-B	Phospholipid levels (plasma),Metabolic traits,Metabolic syndrome,C-reactive protein,LDL cholesterol,Triglycerides,Fasting insulin-related traits,Uric acid levels,Fasting glucose-related traits	21829377,21886157,22399527,18439548,18179892,18193043,18193044,20081858,19060911,19503597
GCKR	RS780094	2	27741237	potassium intake	Mexican American	NHANES 9902	0.00473045	-139.466	G	1798	None	DRXTPOTA:Potassium (mg)	C-reactive Protein,T2D; glucose/HOMA-B	Phospholipid levels (plasma),Metabolic traits,Metabolic syndrome,C-reactive protein,LDL cholesterol,Triglycerides,Fasting insulin-related traits,Uric acid levels,Fasting glucose-related traits	21829377,21886157,22399527,18439548,18179892,18193043,18193044,20081858,19060911,19503597
GCKR	RS780094	2	27741237	potassium intake	Mexican American	NHANES iii	0.00534199	-0.05014	G	1961	ln + 1	DRPNPOTA:Potassium(mg)	C-reactive Protein,T2D; glucose/HOMA-B	Phospholipid levels (plasma),Metabolic traits,Metabolic syndrome,C-reactive protein,LDL cholesterol,Triglycerides,Fasting insulin-related traits,Uric acid levels,Fasting glucose-related traits	21829377,21886157,22399527,18439548,18179892,18193043,18193044,20081858,19060911,19503597
GCKR	RS780094	2	27741237	vitamin B6 intake	Mexican American	NHANES 9902	0.00420328	-0.11274	G	1798	None	DRXTVB6:Vitamin B6 (mg)	C-reactive Protein,T2D; glucose/HOMA-B	Phospholipid levels (plasma),Metabolic traits,Metabolic syndrome,C-reactive protein,LDL cholesterol,Triglycerides,Fasting insulin-related traits,Uric acid levels,Fasting glucose-related traits	21829377,21886157,22399527,18439548,18179892,18193043,18193044,20081858,19060911,19503597
GCKR	RS780094	2	27741237	vitamin B6 intake	Mexican American	NHANES iii	0.00977285	-0.10479	G	1961	None	DRPNVB6:VitaminB6(mg)	C-reactive Protein,T2D; glucose/HOMA-B	Phospholipid levels (plasma),Metabolic traits,Metabolic syndrome,C-reactive protein,LDL cholesterol,Triglycerides,Fasting insulin-related traits,Uric acid levels,Fasting glucose-related traits	21829377,21886157,22399527,18439548,18179892,18193043,18193044,20081858,19060911,19503597
HERPUD1 - CETP	RS3764261	16	56993324	HDL Cholesterol	Mexican American	NHANES 9902	1e-09	0.0569	T	1857	ln + 1	LBDHDL:Serum HDL-Cholesterol (mg/dL)	HDL Cholesterol	HDL cholesterol,Waist circumference and related phenotypes,Age-related macular degeneration,Lipid metabolism phenotypes,Metabolic syndrome (bivariate traits),Metabolic syndrome,LDL cholesterol,Triglycerides,Cholesterol, total	19060910,18454146,19359809,18193043,21665990,22286219,21386085,20694148,20686565,20385819
HERPUD1 - CETP	RS3764261	16	56993324	HDL Cholesterol	Mexican American	NHANES iii	2e-09	0.05427	T	1822	ln + 1	HDP:HDL-Cholesterol (mg/dL)	HDL Cholesterol	HDL cholesterol,Waist circumference and related phenotypes,Age-related macular degeneration,Lipid metabolism phenotypes,Metabolic syndrome (bivariate traits),Metabolic syndrome,LDL cholesterol,Triglycerides,Cholesterol, total	19060910,18454146,19359809,18193043,21665990,22286219,21386085,20694148,20686565,20385819
HERPUD1 - CETP	RS3764261	16	56993324	HDL Cholesterol	Mexican American	NHANES iii	2e-09	0.05427	T	1822	ln + 1	HDP:HDL-cholesterol (mg/dL)	HDL Cholesterol	HDL cholesterol,Waist circumference and related phenotypes,Age-related macular degeneration,Lipid metabolism phenotypes,Metabolic syndrome (bivariate traits),Metabolic syndrome,LDL cholesterol,Triglycerides,Cholesterol, total	19060910,18454146,19359809,18193043,21665990,22286219,21386085,20694148,20686565,20385819
HERPUD1 - CETP	RS3764261	16	56993324	HDL Cholesterol	Mexican American	NHANES iii	2e-09	0.05427	T	1822	ln + 1	HDP:HDL-Cholesterol(mg/dL)	HDL Cholesterol	HDL cholesterol,Waist circumference and related phenotypes,Age-related macular degeneration,Lipid metabolism phenotypes,Metabolic syndrome (bivariate traits),Metabolic syndrome,LDL cholesterol,Triglycerides,Cholesterol, total	19060910,18454146,19359809,18193043,21665990,22286219,21386085,20694148,20686565,20385819
HERPUD1 - CETP	RS3764261	16	56993324	HDL Cholesterol	Mexican American	NHANES 9902	2e-09	0.0319	T	1857	ln + 1	LBDHDLSI:HDL-cholesterol (mmol/L)	HDL Cholesterol	HDL cholesterol,Waist circumference and related phenotypes,Age-related macular degeneration,Lipid metabolism phenotypes,Metabolic syndrome (bivariate traits),Metabolic syndrome,LDL cholesterol,Triglycerides,Cholesterol, total	19060910,18454146,19359809,18193043,21665990,22286219,21386085,20694148,20686565,20385819
HERPUD1 - CETP	RS3764261	16	56993324	HDL Cholesterol	Mexican American	NHANES iii	3e-09	0.02966	T	1822	ln + 1	HDPSI:Serum HDL cholesterol: SI (mmol/L)	HDL Cholesterol	HDL cholesterol,Waist circumference and related phenotypes,Age-related macular degeneration,Lipid metabolism phenotypes,Metabolic syndrome (bivariate traits),Metabolic syndrome,LDL cholesterol,Triglycerides,Cholesterol, total	19060910,18454146,19359809,18193043,21665990,22286219,21386085,20694148,20686565,20385819
HERPUD1 - CETP	RS3764261	16	56993324	HDL Cholesterol	Mexican American	NHANES iii	3e-09	0.02966	T	1822	ln + 1	HDPSI:SerumHDLcholesterol:SI(mmol/L)	HDL Cholesterol	HDL cholesterol,Waist circumference and related phenotypes,Age-related macular degeneration,Lipid metabolism phenotypes,Metabolic syndrome (bivariate traits),Metabolic syndrome,LDL cholesterol,Triglycerides,Cholesterol, total	19060910,18454146,19359809,18193043,21665990,22286219,21386085,20694148,20686565,20385819
HERPUD1 - CETP	RS3764261	16	56993324	HDL Cholesterol	Mexican American	NHANES 9902	9e-09	0.07255	T	1857	None	LBDHDLSI:HDL-cholesterol (mmol/L)	HDL Cholesterol	HDL cholesterol,Waist circumference and related phenotypes,Age-related macular degeneration,Lipid metabolism phenotypes,Metabolic syndrome (bivariate traits),Metabolic syndrome,LDL cholesterol,Triglycerides,Cholesterol, total	19060910,18454146,19359809,18193043,21665990,22286219,21386085,20694148,20686565,20385819
HERPUD1 - CETP	RS3764261	16	56993324	HDL Cholesterol	Mexican American	NHANES 9902	9e-09	2.80581	T	1857	None	LBDHDL:Serum HDL-Cholesterol (mg/dL)	HDL Cholesterol	HDL cholesterol,Waist circumference and related phenotypes,Age-related macular degeneration,Lipid metabolism phenotypes,Metabolic syndrome (bivariate traits),Metabolic syndrome,LDL cholesterol,Triglycerides,Cholesterol, total	19060910,18454146,19359809,18193043,21665990,22286219,21386085,20694148,20686565,20385819
HERPUD1 - CETP	RS3764261	16	56993324	HDL Cholesterol	Mexican American	NHANES iii	1.1e-08	2.57178	T	1822	None	HDP:HDL-Cholesterol (mg/dL)	HDL Cholesterol	HDL cholesterol,Waist circumference and related phenotypes,Age-related macular degeneration,Lipid metabolism phenotypes,Metabolic syndrome (bivariate traits),Metabolic syndrome,LDL cholesterol,Triglycerides,Cholesterol, total	19060910,18454146,19359809,18193043,21665990,22286219,21386085,20694148,20686565,20385819
HERPUD1 - CETP	RS3764261	16	56993324	HDL Cholesterol	Mexican American	NHANES iii	1.1e-08	2.57178	T	1822	None	HDP:HDL-cholesterol (mg/dL)	HDL Cholesterol	HDL cholesterol,Waist circumference and related phenotypes,Age-related macular degeneration,Lipid metabolism phenotypes,Metabolic syndrome (bivariate traits),Metabolic syndrome,LDL cholesterol,Triglycerides,Cholesterol, total	19060910,18454146,19359809,18193043,21665990,22286219,21386085,20694148,20686565,20385819
HERPUD1 - CETP	RS3764261	16	56993324	HDL Cholesterol	Mexican American	NHANES iii	1.1e-08	2.57178	T	1822	None	HDP:HDL-Cholesterol(mg/dL)	HDL Cholesterol	HDL cholesterol,Waist circumference and related phenotypes,Age-related macular degeneration,Lipid metabolism phenotypes,Metabolic syndrome (bivariate traits),Metabolic syndrome,LDL cholesterol,Triglycerides,Cholesterol, total	19060910,18454146,19359809,18193043,21665990,22286219,21386085,20694148,20686565,20385819
HERPUD1 - CETP	RS3764261	16	56993324	HDL Cholesterol	Mexican American	NHANES iii	1.2e-08	0.06631	T	1822	None	HDPSI:Serum HDL cholesterol: SI (mmol/L)	HDL Cholesterol	HDL cholesterol,Waist circumference and related phenotypes,Age-related macular degeneration,Lipid metabolism phenotypes,Metabolic syndrome (bivariate traits),Metabolic syndrome,LDL cholesterol,Triglycerides,Cholesterol, total	19060910,18454146,19359809,18193043,21665990,22286219,21386085,20694148,20686565,20385819
HERPUD1 - CETP	RS3764261	16	56993324	HDL Cholesterol	Mexican American	NHANES iii	1.2e-08	0.06631	T	1822	None	HDPSI:SerumHDLcholesterol:SI(mmol/L)	HDL Cholesterol	HDL cholesterol,Waist circumference and related phenotypes,Age-related macular degeneration,Lipid metabolism phenotypes,Metabolic syndrome (bivariate traits),Metabolic syndrome,LDL cholesterol,Triglycerides,Cholesterol, total	19060910,18454146,19359809,18193043,21665990,22286219,21386085,20694148,20686565,20385819
HERPUD1 - CETP	RS3764261	16	56993324	HDL Cholesterol	Non-Hispanic Black	NHANES iii	1.97e-05	2.34946	T	2019	None	HDP:HDL-Cholesterol (mg/dL)	HDL Cholesterol	HDL cholesterol,Waist circumference and related phenotypes,Age-related macular degeneration,Lipid metabolism phenotypes,Metabolic syndrome (bivariate traits),Metabolic syndrome,LDL cholesterol,Triglycerides,Cholesterol, total	19060910,18454146,19359809,18193043,21665990,22286219,21386085,20694148,20686565,20385819
HERPUD1 - CETP	RS3764261	16	56993324	HDL Cholesterol	Non-Hispanic Black	NHANES iii	1.97e-05	2.34946	T	2019	None	HDP:HDL-cholesterol (mg/dL)	HDL Cholesterol	HDL cholesterol,Waist circumference and related phenotypes,Age-related macular degeneration,Lipid metabolism phenotypes,Metabolic syndrome (bivariate traits),Metabolic syndrome,LDL cholesterol,Triglycerides,Cholesterol, total	19060910,18454146,19359809,18193043,21665990,22286219,21386085,20694148,20686565,20385819
HERPUD1 - CETP	RS3764261	16	56993324	HDL Cholesterol	Non-Hispanic Black	NHANES iii	1.97e-05	2.34946	T	2019	None	HDP:HDL-Cholesterol(mg/dL)	HDL Cholesterol	HDL cholesterol,Waist circumference and related phenotypes,Age-related macular degeneration,Lipid metabolism phenotypes,Metabolic syndrome (bivariate traits),Metabolic syndrome,LDL cholesterol,Triglycerides,Cholesterol, total	19060910,18454146,19359809,18193043,21665990,22286219,21386085,20694148,20686565,20385819
HERPUD1 - CETP	RS3764261	16	56993324	HDL Cholesterol	Non-Hispanic Black	NHANES iii	2.02e-05	0.06067	T	2019	None	HDPSI:Serum HDL cholesterol: SI (mmol/L)	HDL Cholesterol	HDL cholesterol,Waist circumference and related phenotypes,Age-related macular degeneration,Lipid metabolism phenotypes,Metabolic syndrome (bivariate traits),Metabolic syndrome,LDL cholesterol,Triglycerides,Cholesterol, total	19060910,18454146,19359809,18193043,21665990,22286219,21386085,20694148,20686565,20385819
HERPUD1 - CETP	RS3764261	16	56993324	HDL Cholesterol	Non-Hispanic Black	NHANES iii	2.02e-05	0.06067	T	2019	None	HDPSI:SerumHDLcholesterol:SI(mmol/L)	HDL Cholesterol	HDL cholesterol,Waist circumference and related phenotypes,Age-related macular degeneration,Lipid metabolism phenotypes,Metabolic syndrome (bivariate traits),Metabolic syndrome,LDL cholesterol,Triglycerides,Cholesterol, total	19060910,18454146,19359809,18193043,21665990,22286219,21386085,20694148,20686565,20385819
HERPUD1 - CETP	RS3764261	16	56993324	HDL Cholesterol	Non-Hispanic Black	NHANES iii	2.13e-05	0.02366	T	2019	ln + 1	HDPSI:Serum HDL cholesterol: SI (mmol/L)	HDL Cholesterol	HDL cholesterol,Waist circumference and related phenotypes,Age-related macular degeneration,Lipid metabolism phenotypes,Metabolic syndrome (bivariate traits),Metabolic syndrome,LDL cholesterol,Triglycerides,Cholesterol, total	19060910,18454146,19359809,18193043,21665990,22286219,21386085,20694148,20686565,20385819
HERPUD1 - CETP	RS3764261	16	56993324	HDL Cholesterol	Non-Hispanic Black	NHANES iii	2.13e-05	0.02366	T	2019	ln + 1	HDPSI:SerumHDLcholesterol:SI(mmol/L)	HDL Cholesterol	HDL cholesterol,Waist circumference and related phenotypes,Age-related macular degeneration,Lipid metabolism phenotypes,Metabolic syndrome (bivariate traits),Metabolic syndrome,LDL cholesterol,Triglycerides,Cholesterol, total	19060910,18454146,19359809,18193043,21665990,22286219,21386085,20694148,20686565,20385819
HERPUD1 - CETP	RS3764261	16	56993324	HDL Cholesterol	Non-Hispanic Black	NHANES iii	2.45e-05	0.04004	T	2019	ln + 1	HDP:HDL-Cholesterol (mg/dL)	HDL Cholesterol	HDL cholesterol,Waist circumference and related phenotypes,Age-related macular degeneration,Lipid metabolism phenotypes,Metabolic syndrome (bivariate traits),Metabolic syndrome,LDL cholesterol,Triglycerides,Cholesterol, total	19060910,18454146,19359809,18193043,21665990,22286219,21386085,20694148,20686565,20385819
HERPUD1 - CETP	RS3764261	16	56993324	HDL Cholesterol	Non-Hispanic Black	NHANES iii	2.45e-05	0.04004	T	2019	ln + 1	HDP:HDL-cholesterol (mg/dL)	HDL Cholesterol	HDL cholesterol,Waist circumference and related phenotypes,Age-related macular degeneration,Lipid metabolism phenotypes,Metabolic syndrome (bivariate traits),Metabolic syndrome,LDL cholesterol,Triglycerides,Cholesterol, total	19060910,18454146,19359809,18193043,21665990,22286219,21386085,20694148,20686565,20385819
HERPUD1 - CETP	RS3764261	16	56993324	HDL Cholesterol	Non-Hispanic Black	NHANES iii	2.45e-05	0.04004	T	2019	ln + 1	HDP:HDL-Cholesterol(mg/dL)	HDL Cholesterol	HDL cholesterol,Waist circumference and related phenotypes,Age-related macular degeneration,Lipid metabolism phenotypes,Metabolic syndrome (bivariate traits),Metabolic syndrome,LDL cholesterol,Triglycerides,Cholesterol, total	19060910,18454146,19359809,18193043,21665990,22286219,21386085,20694148,20686565,20385819
HERPUD1 - CETP	RS3764261	16	56993324	HDL Cholesterol	Non-Hispanic Black	NHANES 9902	0.00180704	0.03842	T	1324	ln + 1	LBDHDL:Serum HDL-Cholesterol (mg/dL)	HDL Cholesterol	HDL cholesterol,Waist circumference and related phenotypes,Age-related macular degeneration,Lipid metabolism phenotypes,Metabolic syndrome (bivariate traits),Metabolic syndrome,LDL cholesterol,Triglycerides,Cholesterol, total	19060910,18454146,19359809,18193043,21665990,22286219,21386085,20694148,20686565,20385819
HERPUD1 - CETP	RS3764261	16	56993324	HDL Cholesterol	Non-Hispanic Black	NHANES 9902	0.00215103	0.02218	T	1324	ln + 1	LBDHDLSI:HDL-cholesterol (mmol/L)	HDL Cholesterol	HDL cholesterol,Waist circumference and related phenotypes,Age-related macular degeneration,Lipid metabolism phenotypes,Metabolic syndrome (bivariate traits),Metabolic syndrome,LDL cholesterol,Triglycerides,Cholesterol, total	19060910,18454146,19359809,18193043,21665990,22286219,21386085,20694148,20686565,20385819
HERPUD1 - CETP	RS3764261	16	56993324	HDL Cholesterol	Non-Hispanic Black	NHANES 9902	0.00224556	2.16996	T	1324	None	LBDHDL:Serum HDL-Cholesterol (mg/dL)	HDL Cholesterol	HDL cholesterol,Waist circumference and related phenotypes,Age-related macular degeneration,Lipid metabolism phenotypes,Metabolic syndrome (bivariate traits),Metabolic syndrome,LDL cholesterol,Triglycerides,Cholesterol, total	19060910,18454146,19359809,18193043,21665990,22286219,21386085,20694148,20686565,20385819
HERPUD1 - CETP	RS3764261	16	56993324	HDL Cholesterol	Non-Hispanic Black	NHANES 9902	0.0024551	0.05559	T	1324	None	LBDHDLSI:HDL-cholesterol (mmol/L)	HDL Cholesterol	HDL cholesterol,Waist circumference and related phenotypes,Age-related macular degeneration,Lipid metabolism phenotypes,Metabolic syndrome (bivariate traits),Metabolic syndrome,LDL cholesterol,Triglycerides,Cholesterol, total	19060910,18454146,19359809,18193043,21665990,22286219,21386085,20694148,20686565,20385819
KCNQ1	rs2237895	11	2857194	Body Measurements (Arm)	Mexican American	NHANES iii	0.00186017	-0.47039	C	1987	None	BMPARMC:Arm circumference(cm)(2 months and over)	Type 2 Diabetes	Type 2 diabetes	20174558
KCNQ1	rs2237895	11	2857194	Body Measurements (Arm)	Mexican American	NHANES iii	0.00186017	-0.47039	C	1987	None	BMPARMC:Armcircumference(cm)(2monthsandover)	Type 2 Diabetes	Type 2 diabetes	20174558
KCNQ1	rs2237895	11	2857194	Body Measurements (Arm)	Mexican American	NHANES iii	0.00204637	-0.01451	C	1987	ln + 1	BMPARMC:Arm circumference(cm)(2 months and over)	Type 2 Diabetes	Type 2 diabetes	20174558
KCNQ1	rs2237895	11	2857194	Body Measurements (Arm)	Mexican American	NHANES iii	0.00204637	-0.01451	C	1987	ln + 1	BMPARMC:Armcircumference(cm)(2monthsandover)	Type 2 Diabetes	Type 2 diabetes	20174558
KCNQ1	rs2237895	11	2857194	Body Measurements (Arm)	Mexican American	NHANES 9902	0.00613656	-0.00617	C	1835	ln + 1	BMXARML:Upper Arm Length (cm)	Type 2 Diabetes	Type 2 diabetes	20174558
KCNQ1	rs2237895	11	2857194	Body Measurements (Arm)	Mexican American	NHANES 9902	0.00680377	-0.22624	C	1835	None	BMXARML:Upper Arm Length (cm)	Type 2 Diabetes	Type 2 diabetes	20174558
KCTD10	RS2338104	12	109895168	Hearing	Non-Hispanic White	NHANES iii	0.00336051	2.20411	G	258	None	AUPB2A7:Right Threshold @ 1000Hz-Second Reading	HDL Cholesterol	HDL cholesterol	19060906,18193043
KCTD10	RS2338104	12	109895168	Hearing	Non-Hispanic White	NHANES iii	0.00336051	2.20411	G	258	None	AUPB2A7:Right Threshold @ 1000Hz-Second Reading	HDL Cholesterol	HDL cholesterol	19060906,18193043
KCTD10	RS2338104	12	109895168	Hearing	Non-Hispanic White	NHANES iii	0.00336051	2.20411	G	258	None	AUPB2A7:Rightearairhearlvl,repeat,1000Hz(dB)	HDL Cholesterol	HDL cholesterol	19060906,18193043
KCTD10	RS2338104	12	109895168	Hearing	Non-Hispanic White	NHANES 9902	0.00606319	1.11439	G	1415	None	AUXU500R:Right threshold @ 500Hz	HDL Cholesterol	HDL cholesterol	19060906,18193043
KCTD10	RS2338104	12	109895168	Hemoglobin	Non-Hispanic White	NHANES iii	0.00158455	-0.00495	G	2582	ln + 1	MCPSI:Mean cell hemoglobin: SI (pg)	HDL Cholesterol	HDL cholesterol	19060906,18193043
KCTD10	RS2338104	12	109895168	Hemoglobin	Non-Hispanic White	NHANES iii	0.00158455	-0.00495	G	2582	ln + 1	MCPSI:Meancellhemoglobin:SI(pg)	HDL Cholesterol	HDL cholesterol	19060906,18193043
KCTD10	RS2338104	12	109895168	Hemoglobin	Non-Hispanic White	NHANES iii	0.00173588	-0.15034	G	2582	None	MCPSI:Mean cell hemoglobin: SI (pg)	HDL Cholesterol	HDL cholesterol	19060906,18193043
KCTD10	RS2338104	12	109895168	Hemoglobin	Non-Hispanic White	NHANES iii	0.00173588	-0.15034	G	2582	None	MCPSI:Meancellhemoglobin:SI(pg)	HDL Cholesterol	HDL cholesterol	19060906,18193043
KCTD10	RS2338104	12	109895168	Hemoglobin	Non-Hispanic White	NHANES 9902	0.00177754	-0.00423	G	3964	ln + 1	LBXMCHSI:Mean cell hemoglobin (pg)	HDL Cholesterol	HDL cholesterol	19060906,18193043
KCTD10	RS2338104	12	109895168	Hemoglobin	Non-Hispanic White	NHANES 9902	0.00236862	-0.00145	G	3964	ln + 1	LBXMC:Mean Cell Hemoglobin Concentration (MCHC) (g/dL)	HDL Cholesterol	HDL cholesterol	19060906,18193043
KCTD10	RS2338104	12	109895168	Hemoglobin	Non-Hispanic White	NHANES 9902	0.00251675	-0.05024	G	3964	None	LBXMC:Mean Cell Hemoglobin Concentration (MCHC) (g/dL)	HDL Cholesterol	HDL cholesterol	19060906,18193043
KCTD10	RS2338104	12	109895168	Hemoglobin	Non-Hispanic White	NHANES 9902	0.00281495	-0.12414	G	3964	None	LBXMCHSI:Mean cell hemoglobin (pg)	HDL Cholesterol	HDL cholesterol	19060906,18193043
LIPC	rs1800588	15	58723675	Cholesterol	Non-Hispanic White	NHANES iii	6.45e-05	6.02735	T	2553	None	TCP:Total cholesterol (mg/dL)	HDL-C	HDL cholesterol	18193044
LIPC	rs1800588	15	58723675	Cholesterol	Non-Hispanic White	NHANES iii	6.45e-05	6.02735	T	2553	None	TCP:Total cholesterol (mg/dL)	HDL-C	HDL cholesterol	18193044
LIPC	rs1800588	15	58723675	Cholesterol	Non-Hispanic White	NHANES iii	6.45e-05	6.02735	T	2553	None	TCP:Cholesterol,Total(mg/dL)	HDL-C	HDL cholesterol	18193044
LIPC	rs1800588	15	58723675	Cholesterol	Non-Hispanic White	NHANES iii	6.45e-05	0.15587	T	2553	None	TCPSI:Total cholesterol (mmol/L)	HDL-C	HDL cholesterol	18193044
LIPC	rs1800588	15	58723675	Cholesterol	Non-Hispanic White	NHANES iii	6.45e-05	0.15587	T	2553	None	TCPSI:Total cholesterol (mmol/L)	HDL-C	HDL cholesterol	18193044
LIPC	rs1800588	15	58723675	Cholesterol	Non-Hispanic White	NHANES iii	0.000150846	0.02337	T	2553	ln + 1	TCPSI:Total cholesterol (mmol/L)	HDL-C	HDL cholesterol	18193044
LIPC	rs1800588	15	58723675	Cholesterol	Non-Hispanic White	NHANES iii	0.000150846	0.02337	T	2553	ln + 1	TCPSI:Total cholesterol (mmol/L)	HDL-C	HDL cholesterol	18193044
LIPC	rs1800588	15	58723675	Cholesterol	Non-Hispanic White	NHANES iii	0.000176921	0.02762	T	2553	ln + 1	TCP:Total cholesterol (mg/dL)	HDL-C	HDL cholesterol	18193044
LIPC	rs1800588	15	58723675	Cholesterol	Non-Hispanic White	NHANES iii	0.000176921	0.02762	T	2553	ln + 1	TCP:Total cholesterol (mg/dL)	HDL-C	HDL cholesterol	18193044
LIPC	rs1800588	15	58723675	Cholesterol	Non-Hispanic White	NHANES iii	0.000176921	0.02762	T	2553	ln + 1	TCP:Cholesterol,Total(mg/dL)	HDL-C	HDL cholesterol	18193044
LIPC	rs1800588	15	58723675	Cholesterol	Non-Hispanic White	NHANES iii	0.000215228	5.73791	T	2551	None	CHP:Serumcholesterol(mg/dL)	HDL-C	HDL cholesterol	18193044
LIPC	rs1800588	15	58723675	Cholesterol	Non-Hispanic White	NHANES iii	0.000451418	0.02597	T	2551	ln + 1	CHP:Serumcholesterol(mg/dL)	HDL-C	HDL cholesterol	18193044
LIPC	rs1800588	15	58723675	Cholesterol	Non-Hispanic White	NHANES 9902	0.00101053	0.01823	T	3942	ln + 1	LBXSCH:Serum Cholesterol (mg/dL)	HDL-C	HDL cholesterol	18193044
LIPC	rs1800588	15	58723675	Cholesterol	Non-Hispanic White	NHANES 9902	0.00101053	0.01823	T	3942	ln + 1	LBXSCH:Cholesterol, total (mg/dL)	HDL-C	HDL cholesterol	18193044
LIPC	rs1800588	15	58723675	Cholesterol	Non-Hispanic White	NHANES 9902	0.00101053	0.01823	T	3942	ln + 1	LBXSCH:Cholesterol, total (mg/dL)	HDL-C	HDL cholesterol	18193044
LIPC	rs1800588	15	58723675	Cholesterol	Non-Hispanic White	NHANES 9902	0.00103924	0.01524	T	3942	ln + 1	LBDSCHSI:Cholesterol (mmol/L)	HDL-C	HDL cholesterol	18193044
LIPC	rs1800588	15	58723675	Cholesterol	Non-Hispanic White	NHANES 9902	0.0011311	3.69558	T	3942	None	LBXSCH:Serum Cholesterol (mg/dL)	HDL-C	HDL cholesterol	18193044
LIPC	rs1800588	15	58723675	Cholesterol	Non-Hispanic White	NHANES 9902	0.0011311	3.69558	T	3942	None	LBXSCH:Cholesterol, total (mg/dL)	HDL-C	HDL cholesterol	18193044
LIPC	rs1800588	15	58723675	Cholesterol	Non-Hispanic White	NHANES 9902	0.0011311	3.69558	T	3942	None	LBXSCH:Cholesterol, total (mg/dL)	HDL-C	HDL cholesterol	18193044
LIPC	rs1800588	15	58723675	Cholesterol	Non-Hispanic White	NHANES 9902	0.00114912	0.09545	T	3942	None	LBDSCHSI:Cholesterol (mmol/L)	HDL-C	HDL cholesterol	18193044
LIPC	rs1800588	15	58723675	Cholesterol	Non-Hispanic White	NHANES 9902	0.00129991	0.01496	T	3944	ln + 1	LBDTCSI:Total cholesterol (mmol/L)	HDL-C	HDL cholesterol	18193044
LIPC	rs1800588	15	58723675	Cholesterol	Non-Hispanic White	NHANES 9902	0.00133153	0.01776	T	3944	ln + 1	LBXTC:Total cholesterol (mg/dL)	HDL-C	HDL cholesterol	18193044
LIPC	rs1800588	15	58723675	Cholesterol	Non-Hispanic White	NHANES 9902	0.00135048	0.09553	T	3944	None	LBDTCSI:Total cholesterol (mmol/L)	HDL-C	HDL cholesterol	18193044
LIPC	rs1800588	15	58723675	Cholesterol	Non-Hispanic White	NHANES 9902	0.00136371	3.69094	T	3944	None	LBXTC:Total cholesterol (mg/dL)	HDL-C	HDL cholesterol	18193044
LIPC	rs1800588	15	58723675	Folate	Mexican American	NHANES 9902	0.000102276	-0.04678	T	1838	ln + 1	LBDRBFSI:Folate, RBC (nmol/L RBC)	HDL-C	HDL cholesterol	18193044
LIPC	rs1800588	15	58723675	Folate	Mexican American	NHANES 9902	0.000102503	-0.04668	T	1838	ln + 1	LBXRBF:Folate, RBC (ng/mL RBC)	HDL-C	HDL cholesterol	18193044
LIPC	rs1800588	15	58723675	Folate	Mexican American	NHANES 9902	0.000536058	-31.0598	T	1838	None	LBDRBFSI:Folate, RBC (nmol/L RBC)	HDL-C	HDL cholesterol	18193044
LIPC	rs1800588	15	58723675	Folate	Mexican American	NHANES 9902	0.000536183	-13.7126	T	1838	None	LBXRBF:Folate, RBC (ng/mL RBC)	HDL-C	HDL cholesterol	18193044
LIPC	rs1800588	15	58723675	Folate	Mexican American	NHANES iii	0.00878992	-0.73423	T	1996	None	FOPSI:Serum folate: SI (nmol/L)	HDL-C	HDL cholesterol	18193044
LIPC	rs1800588	15	58723675	Folate	Mexican American	NHANES iii	0.00878992	-0.73423	T	1996	None	FOPSI:Serumfolate:SI(nmol/L)	HDL-C	HDL cholesterol	18193044
LIPC	rs1800588	15	58723675	Folate	Mexican American	NHANES iii	0.00886171	-0.32372	T	1996	None	FOP:Serum folate (ng/mL)	HDL-C	HDL cholesterol	18193044
LIPC	rs1800588	15	58723675	Folate	Mexican American	NHANES iii	0.00886171	-0.32372	T	1996	None	FOP:Serumfolate(ng/mL)	HDL-C	HDL cholesterol	18193044
LIPC	rs1800588	15	58723675	Triglycerides	Non-Hispanic White	NHANES iii	2.92e-05	0.07783	T	2553	ln + 1	TGP:Triglyceride (mg/dL)	HDL-C	HDL cholesterol	18193044
LIPC	rs1800588	15	58723675	Triglycerides	Non-Hispanic White	NHANES iii	2.92e-05	0.07783	T	2553	ln + 1	TGP:Triglyceride (mg/dL)	HDL-C	HDL cholesterol	18193044
LIPC	rs1800588	15	58723675	Triglycerides	Non-Hispanic White	NHANES iii	2.92e-05	0.07783	T	2553	ln + 1	TGP:Serumtriglycerides(mg/dL)	HDL-C	HDL cholesterol	18193044
LIPC	rs1800588	15	58723675	Triglycerides	Non-Hispanic White	NHANES iii	8.52e-05	0.04527	T	2553	ln + 1	TGPSI:Triglyceride (mmol/L)	HDL-C	HDL cholesterol	18193044
LIPC	rs1800588	15	58723675	Triglycerides	Non-Hispanic White	NHANES iii	8.52e-05	0.04527	T	2553	ln + 1	TGPSI:Triglyceride (mmol/L)	HDL-C	HDL cholesterol	18193044
LIPC	rs1800588	15	58723675	Triglycerides	Non-Hispanic White	NHANES iii	8.52e-05	0.04527	T	2553	ln + 1	TGPSI:Serumtriglycerides:SI(mmol/L)	HDL-C	HDL cholesterol	18193044
LIPC	rs1800588	15	58723675	Triglycerides	Non-Hispanic White	NHANES 9902	0.000188324	0.05792	T	3942	ln + 1	LBXSTR:Triglycerides (mg/dL)	HDL-C	HDL cholesterol	18193044
LIPC	rs1800588	15	58723675	Triglycerides	Non-Hispanic White	NHANES 9902	0.000403743	0.07594	T	1944	ln + 1	LBXTR:Triglyceride (mg/dL)	HDL-C	HDL cholesterol	18193044
LIPC	rs1800588	15	58723675	Triglycerides	Non-Hispanic White	NHANES iii	0.000521478	13.4182	T	2553	None	TGP:Triglyceride (mg/dL)	HDL-C	HDL cholesterol	18193044
LIPC	rs1800588	15	58723675	Triglycerides	Non-Hispanic White	NHANES iii	0.000521478	13.4182	T	2553	None	TGP:Triglyceride (mg/dL)	HDL-C	HDL cholesterol	18193044
LIPC	rs1800588	15	58723675	Triglycerides	Non-Hispanic White	NHANES iii	0.000521478	13.4182	T	2553	None	TGP:Serumtriglycerides(mg/dL)	HDL-C	HDL cholesterol	18193044
LIPC	rs1800588	15	58723675	Triglycerides	Non-Hispanic White	NHANES iii	0.000523806	0.15144	T	2553	None	TGPSI:Triglyceride (mmol/L)	HDL-C	HDL cholesterol	18193044
LIPC	rs1800588	15	58723675	Triglycerides	Non-Hispanic White	NHANES iii	0.000523806	0.15144	T	2553	None	TGPSI:Triglyceride (mmol/L)	HDL-C	HDL cholesterol	18193044
LIPC	rs1800588	15	58723675	Triglycerides	Non-Hispanic White	NHANES iii	0.000523806	0.15144	T	2553	None	TGPSI:Serumtriglycerides:SI(mmol/L)	HDL-C	HDL cholesterol	18193044
LIPC	rs1800588	15	58723675	Triglycerides	Non-Hispanic White	NHANES 9902	0.000616379	0.04611	T	1944	ln + 1	LBDTRSI:Triglyceride (mmol/L)	HDL-C	HDL cholesterol	18193044
LIPC	rs1800588	15	58723675	Triglycerides	Non-Hispanic White	NHANES 9902	0.000679462	0.03257	T	3942	ln + 1	LBDSTRSI:Triglycerides (mmol/L)	HDL-C	HDL cholesterol	18193044
LIPC	rs1800588	15	58723675	Vitamin E	Non-Hispanic White	NHANES iii	0.000590251	0.04437	T	2553	ln + 1	VEP:Vitamin E (ug/dL)	HDL-C	HDL cholesterol	18193044
LIPC	rs1800588	15	58723675	Vitamin E	Non-Hispanic White	NHANES iii	0.000590251	0.04437	T	2553	ln + 1	VEP:Vitamin E (ug/dL)	HDL-C	HDL cholesterol	18193044
LIPC	rs1800588	15	58723675	Vitamin E	Non-Hispanic White	NHANES iii	0.000590251	0.04437	T	2553	ln + 1	VEP:SerumvitaminE(ug/dL)	HDL-C	HDL cholesterol	18193044
LIPC	rs1800588	15	58723675	Vitamin E	Non-Hispanic White	NHANES 9902	0.000631705	0.06175	T	1609	ln + 1	LBXVIE:Vitamin E (ug/dL)	HDL-C	HDL cholesterol	18193044
LIPC	rs1800588	15	58723675	Vitamin E	Non-Hispanic White	NHANES 9902	0.000647164	0.05974	T	1609	ln + 1	LBDVIESI:Vitamin E (umol/L)	HDL-C	HDL cholesterol	18193044
LIPC	rs1800588	15	58723675	Vitamin E	Non-Hispanic White	NHANES 9902	0.0017375	2.1538	T	1609	None	LBDVIESI:Vitamin E (umol/L)	HDL-C	HDL cholesterol	18193044
LIPC	rs1800588	15	58723675	Vitamin E	Non-Hispanic White	NHANES 9902	0.00173872	92.7511	T	1609	None	LBXVIE:Vitamin E (ug/dL)	HDL-C	HDL cholesterol	18193044
LIPC	rs1800588	15	58723675	Vitamin E	Non-Hispanic White	NHANES iii	0.0035461	56.2134	T	2553	None	VEP:Vitamin E (ug/dL)	HDL-C	HDL cholesterol	18193044
LIPC	rs1800588	15	58723675	Vitamin E	Non-Hispanic White	NHANES iii	0.0035461	56.2134	T	2553	None	VEP:Vitamin E (ug/dL)	HDL-C	HDL cholesterol	18193044
LIPC	rs1800588	15	58723675	Vitamin E	Non-Hispanic White	NHANES iii	0.0035461	56.2134	T	2553	None	VEP:SerumvitaminE(ug/dL)	HDL-C	HDL cholesterol	18193044
LIPC	rs1800588	15	58723675	Vitamin E	Non-Hispanic White	NHANES iii	0.00354677	1.30525	T	2553	None	VEPSI:Vitamin E (umol/L)	HDL-C	HDL cholesterol	18193044
LIPC	rs1800588	15	58723675	Vitamin E	Non-Hispanic White	NHANES iii	0.00354677	1.30525	T	2553	None	VEPSI:Vitamin E (umol/L)	HDL-C	HDL cholesterol	18193044
LPL	RS328	8	19819724	HDL Cholesterol	Mexican American	NHANES 9902	0.00110028	0.05921	G	1842	ln + 1	LBDHDL:Serum HDL-Cholesterol (mg/dL)	HDL Cholesterol	Triglycerides,HDL cholesterol	18193044,17463246,22171074
LPL	RS328	8	19819724	HDL Cholesterol	Mexican American	NHANES 9902	0.00118488	0.03344	G	1842	ln + 1	LBDHDLSI:HDL-cholesterol (mmol/L)	HDL Cholesterol	Triglycerides,HDL cholesterol	18193044,17463246,22171074
LPL	RS328	8	19819724	HDL Cholesterol	Mexican American	NHANES 9902	0.00215124	0.07519	G	1842	None	LBDHDLSI:HDL-cholesterol (mmol/L)	HDL Cholesterol	Triglycerides,HDL cholesterol	18193044,17463246,22171074
LPL	RS328	8	19819724	HDL Cholesterol	Mexican American	NHANES 9902	0.00217516	2.90587	G	1842	None	LBDHDL:Serum HDL-Cholesterol (mg/dL)	HDL Cholesterol	Triglycerides,HDL cholesterol	18193044,17463246,22171074
LPL	RS328	8	19819724	HDL Cholesterol	Mexican American	NHANES iii	0.00232033	0.05049	G	1991	ln + 1	HDP:HDL-Cholesterol (mg/dL)	HDL Cholesterol	Triglycerides,HDL cholesterol	18193044,17463246,22171074
LPL	RS328	8	19819724	HDL Cholesterol	Mexican American	NHANES iii	0.00232033	0.05049	G	1991	ln + 1	HDP:HDL-cholesterol (mg/dL)	HDL Cholesterol	Triglycerides,HDL cholesterol	18193044,17463246,22171074
LPL	RS328	8	19819724	HDL Cholesterol	Mexican American	NHANES iii	0.00232033	0.05049	G	1991	ln + 1	HDP:HDL-Cholesterol(mg/dL)	HDL Cholesterol	Triglycerides,HDL cholesterol	18193044,17463246,22171074
LPL	RS328	8	19819724	HDL Cholesterol	Mexican American	NHANES iii	0.00297997	0.0275	G	1991	ln + 1	HDPSI:Serum HDL cholesterol: SI (mmol/L)	HDL Cholesterol	Triglycerides,HDL cholesterol	18193044,17463246,22171074
LPL	RS328	8	19819724	HDL Cholesterol	Mexican American	NHANES iii	0.00297997	0.0275	G	1991	ln + 1	HDPSI:SerumHDLcholesterol:SI(mmol/L)	HDL Cholesterol	Triglycerides,HDL cholesterol	18193044,17463246,22171074
LPL	RS328	8	19819724	HDL Cholesterol	Mexican American	NHANES iii	0.00433542	2.38406	G	1991	None	HDP:HDL-Cholesterol (mg/dL)	HDL Cholesterol	Triglycerides,HDL cholesterol	18193044,17463246,22171074
LPL	RS328	8	19819724	HDL Cholesterol	Mexican American	NHANES iii	0.00433542	2.38406	G	1991	None	HDP:HDL-cholesterol (mg/dL)	HDL Cholesterol	Triglycerides,HDL cholesterol	18193044,17463246,22171074
LPL	RS328	8	19819724	HDL Cholesterol	Mexican American	NHANES iii	0.00433542	2.38406	G	1991	None	HDP:HDL-Cholesterol(mg/dL)	HDL Cholesterol	Triglycerides,HDL cholesterol	18193044,17463246,22171074
LPL	RS328	8	19819724	HDL Cholesterol	Mexican American	NHANES iii	0.00433875	0.06165	G	1991	None	HDPSI:Serum HDL cholesterol: SI (mmol/L)	HDL Cholesterol	Triglycerides,HDL cholesterol	18193044,17463246,22171074
LPL	RS328	8	19819724	HDL Cholesterol	Mexican American	NHANES iii	0.00433875	0.06165	G	1991	None	HDPSI:SerumHDLcholesterol:SI(mmol/L)	HDL Cholesterol	Triglycerides,HDL cholesterol	18193044,17463246,22171074
LPL	RS328	8	19819724	HDL Cholesterol	Non-Hispanic White	NHANES iii	0.000187986	0.05083	G	2539	ln + 1	HDP:HDL-Cholesterol (mg/dL)	HDL Cholesterol	Triglycerides,HDL cholesterol	18193044,17463246,22171074
LPL	RS328	8	19819724	HDL Cholesterol	Non-Hispanic White	NHANES iii	0.000187986	0.05083	G	2539	ln + 1	HDP:HDL-cholesterol (mg/dL)	HDL Cholesterol	Triglycerides,HDL cholesterol	18193044,17463246,22171074
LPL	RS328	8	19819724	HDL Cholesterol	Non-Hispanic White	NHANES iii	0.000187986	0.05083	G	2539	ln + 1	HDP:HDL-Cholesterol(mg/dL)	HDL Cholesterol	Triglycerides,HDL cholesterol	18193044,17463246,22171074
LPL	RS328	8	19819724	HDL Cholesterol	Non-Hispanic White	NHANES iii	0.000217098	0.02864	G	2539	ln + 1	HDPSI:Serum HDL cholesterol: SI (mmol/L)	HDL Cholesterol	Triglycerides,HDL cholesterol	18193044,17463246,22171074
LPL	RS328	8	19819724	HDL Cholesterol	Non-Hispanic White	NHANES iii	0.000217098	0.02864	G	2539	ln + 1	HDPSI:SerumHDLcholesterol:SI(mmol/L)	HDL Cholesterol	Triglycerides,HDL cholesterol	18193044,17463246,22171074
LPL	RS328	8	19819724	HDL Cholesterol	Non-Hispanic White	NHANES iii	0.000344989	2.62653	G	2539	None	HDP:HDL-Cholesterol (mg/dL)	HDL Cholesterol	Triglycerides,HDL cholesterol	18193044,17463246,22171074
LPL	RS328	8	19819724	HDL Cholesterol	Non-Hispanic White	NHANES iii	0.000344989	2.62653	G	2539	None	HDP:HDL-cholesterol (mg/dL)	HDL Cholesterol	Triglycerides,HDL cholesterol	18193044,17463246,22171074
LPL	RS328	8	19819724	HDL Cholesterol	Non-Hispanic White	NHANES iii	0.000344989	2.62653	G	2539	None	HDP:HDL-Cholesterol(mg/dL)	HDL Cholesterol	Triglycerides,HDL cholesterol	18193044,17463246,22171074
LPL	RS328	8	19819724	HDL Cholesterol	Non-Hispanic White	NHANES iii	0.000346222	0.06792	G	2539	None	HDPSI:Serum HDL cholesterol: SI (mmol/L)	HDL Cholesterol	Triglycerides,HDL cholesterol	18193044,17463246,22171074
LPL	RS328	8	19819724	HDL Cholesterol	Non-Hispanic White	NHANES iii	0.000346222	0.06792	G	2539	None	HDPSI:SerumHDLcholesterol:SI(mmol/L)	HDL Cholesterol	Triglycerides,HDL cholesterol	18193044,17463246,22171074
LPL	RS328	8	19819724	HDL Cholesterol	Non-Hispanic White	NHANES 9902	0.00137361	0.03468	G	3936	ln + 1	LBDHDL:Serum HDL-Cholesterol (mg/dL)	HDL Cholesterol	Triglycerides,HDL cholesterol	18193044,17463246,22171074
LPL	RS328	8	19819724	HDL Cholesterol	Non-Hispanic White	NHANES 9902	0.00271434	0.01883	G	3936	ln + 1	LBDHDLSI:HDL-cholesterol (mmol/L)	HDL Cholesterol	Triglycerides,HDL cholesterol	18193044,17463246,22171074
LPL	RS328	8	19819724	HDL Cholesterol	Non-Hispanic White	NHANES 9902	0.0064059	1.62794	G	3936	None	LBDHDL:Serum HDL-Cholesterol (mg/dL)	HDL Cholesterol	Triglycerides,HDL cholesterol	18193044,17463246,22171074
LPL	RS328	8	19819724	HDL Cholesterol	Non-Hispanic White	NHANES 9902	0.00681392	0.04177	G	3936	None	LBDHDLSI:HDL-cholesterol (mmol/L)	HDL Cholesterol	Triglycerides,HDL cholesterol	18193044,17463246,22171074
LPL	RS328	8	19819724	Triglycerides	Non-Hispanic White	NHANES 9902	3.24e-06	-0.05962	G	3935	ln + 1	LBDSTRSI:Triglycerides (mmol/L)	HDL Cholesterol	Triglycerides,HDL cholesterol	18193044,17463246,22171074
LPL	RS328	8	19819724	Triglycerides	Non-Hispanic White	NHANES iii	1.14e-05	-0.07197	G	2555	ln + 1	TGPSI:Triglyceride (mmol/L)	HDL Cholesterol	Triglycerides,HDL cholesterol	18193044,17463246,22171074
LPL	RS328	8	19819724	Triglycerides	Non-Hispanic White	NHANES iii	1.14e-05	-0.07197	G	2555	ln + 1	TGPSI:Triglyceride (mmol/L)	HDL Cholesterol	Triglycerides,HDL cholesterol	18193044,17463246,22171074
LPL	RS328	8	19819724	Triglycerides	Non-Hispanic White	NHANES iii	1.14e-05	-0.07197	G	2555	ln + 1	TGPSI:Serumtriglycerides:SI(mmol/L)	HDL Cholesterol	Triglycerides,HDL cholesterol	18193044,17463246,22171074
LPL	RS328	8	19819724	Triglycerides	Non-Hispanic White	NHANES iii	1.17e-05	-0.11608	G	2555	ln + 1	TGP:Triglyceride (mg/dL)	HDL Cholesterol	Triglycerides,HDL cholesterol	18193044,17463246,22171074
LPL	RS328	8	19819724	Triglycerides	Non-Hispanic White	NHANES iii	1.17e-05	-0.11608	G	2555	ln + 1	TGP:Triglyceride (mg/dL)	HDL Cholesterol	Triglycerides,HDL cholesterol	18193044,17463246,22171074
LPL	RS328	8	19819724	Triglycerides	Non-Hispanic White	NHANES iii	1.17e-05	-0.11608	G	2555	ln + 1	TGP:Serumtriglycerides(mg/dL)	HDL Cholesterol	Triglycerides,HDL cholesterol	18193044,17463246,22171074
LPL	RS328	8	19819724	Triglycerides	Non-Hispanic White	NHANES 9902	1.34e-05	-18.8915	G	3935	None	LBXSTR:Triglycerides (mg/dL)	HDL Cholesterol	Triglycerides,HDL cholesterol	18193044,17463246,22171074
LPL	RS328	8	19819724	Triglycerides	Non-Hispanic White	NHANES 9902	1.35e-05	-0.21328	G	3935	None	LBDSTRSI:Triglycerides (mmol/L)	HDL Cholesterol	Triglycerides,HDL cholesterol	18193044,17463246,22171074
LPL	RS328	8	19819724	Triglycerides	Non-Hispanic White	NHANES iii	0.000100372	-0.24315	G	2555	None	TGPSI:Triglyceride (mmol/L)	HDL Cholesterol	Triglycerides,HDL cholesterol	18193044,17463246,22171074
LPL	RS328	8	19819724	Triglycerides	Non-Hispanic White	NHANES iii	0.000100372	-0.24315	G	2555	None	TGPSI:Triglyceride (mmol/L)	HDL Cholesterol	Triglycerides,HDL cholesterol	18193044,17463246,22171074
LPL	RS328	8	19819724	Triglycerides	Non-Hispanic White	NHANES iii	0.000100372	-0.24315	G	2555	None	TGPSI:Serumtriglycerides:SI(mmol/L)	HDL Cholesterol	Triglycerides,HDL cholesterol	18193044,17463246,22171074
LPL	RS328	8	19819724	Triglycerides	Non-Hispanic White	NHANES iii	0.00010081	-21.5302	G	2555	None	TGP:Triglyceride (mg/dL)	HDL Cholesterol	Triglycerides,HDL cholesterol	18193044,17463246,22171074
LPL	RS328	8	19819724	Triglycerides	Non-Hispanic White	NHANES iii	0.00010081	-21.5302	G	2555	None	TGP:Triglyceride (mg/dL)	HDL Cholesterol	Triglycerides,HDL cholesterol	18193044,17463246,22171074
LPL	RS328	8	19819724	Triglycerides	Non-Hispanic White	NHANES iii	0.00010081	-21.5302	G	2555	None	TGP:Serumtriglycerides(mg/dL)	HDL Cholesterol	Triglycerides,HDL cholesterol	18193044,17463246,22171074
LPL	RS328	8	19819724	Triglycerides	Non-Hispanic White	NHANES 9902	0.00331641	-0.053	G	1941	ln + 1	LBDTRSI:Triglyceride (mmol/L)	HDL Cholesterol	Triglycerides,HDL cholesterol	18193044,17463246,22171074
LPL - RPL30P9	rs12678919	8	19844222	HDL Cholesterol	Non-Hispanic White	NHANES iii	0.000732781	0.04743	G	2426	ln + 1	HDP:HDL-Cholesterol (mg/dL)	HDL Cholesterol	HDL cholesterol,Triglycerides	19060906,20686565
LPL - RPL30P9	rs12678919	8	19844222	HDL Cholesterol	Non-Hispanic White	NHANES iii	0.000732781	0.04743	G	2426	ln + 1	HDP:HDL-cholesterol (mg/dL)	HDL Cholesterol	HDL cholesterol,Triglycerides	19060906,20686565
LPL - RPL30P9	rs12678919	8	19844222	HDL Cholesterol	Non-Hispanic White	NHANES iii	0.000732781	0.04743	G	2426	ln + 1	HDP:HDL-Cholesterol(mg/dL)	HDL Cholesterol	HDL cholesterol,Triglycerides	19060906,20686565
LPL - RPL30P9	rs12678919	8	19844222	HDL Cholesterol	Non-Hispanic White	NHANES iii	0.000860652	0.0266	G	2426	ln + 1	HDPSI:Serum HDL cholesterol: SI (mmol/L)	HDL Cholesterol	HDL cholesterol,Triglycerides	19060906,20686565
LPL - RPL30P9	rs12678919	8	19844222	HDL Cholesterol	Non-Hispanic White	NHANES iii	0.000860652	0.0266	G	2426	ln + 1	HDPSI:SerumHDLcholesterol:SI(mmol/L)	HDL Cholesterol	HDL cholesterol,Triglycerides	19060906,20686565
LPL - RPL30P9	rs12678919	8	19844222	HDL Cholesterol	Non-Hispanic White	NHANES iii	0.00142037	2.41331	G	2426	None	HDP:HDL-Cholesterol (mg/dL)	HDL Cholesterol	HDL cholesterol,Triglycerides	19060906,20686565
LPL - RPL30P9	rs12678919	8	19844222	HDL Cholesterol	Non-Hispanic White	NHANES iii	0.00142037	2.41331	G	2426	None	HDP:HDL-cholesterol (mg/dL)	HDL Cholesterol	HDL cholesterol,Triglycerides	19060906,20686565
LPL - RPL30P9	rs12678919	8	19844222	HDL Cholesterol	Non-Hispanic White	NHANES iii	0.00142037	2.41331	G	2426	None	HDP:HDL-Cholesterol(mg/dL)	HDL Cholesterol	HDL cholesterol,Triglycerides	19060906,20686565
LPL - RPL30P9	rs12678919	8	19844222	HDL Cholesterol	Non-Hispanic White	NHANES iii	0.00142577	0.0624	G	2426	None	HDPSI:Serum HDL cholesterol: SI (mmol/L)	HDL Cholesterol	HDL cholesterol,Triglycerides	19060906,20686565
LPL - RPL30P9	rs12678919	8	19844222	HDL Cholesterol	Non-Hispanic White	NHANES iii	0.00142577	0.0624	G	2426	None	HDPSI:SerumHDLcholesterol:SI(mmol/L)	HDL Cholesterol	HDL cholesterol,Triglycerides	19060906,20686565
LPL - RPL30P9	rs12678919	8	19844222	HDL Cholesterol	Non-Hispanic White	NHANES 9902	0.0023089	0.03336	G	3963	ln + 1	LBDHDL:Serum HDL-Cholesterol (mg/dL)	HDL Cholesterol	HDL cholesterol,Triglycerides	19060906,20686565
LPL - RPL30P9	rs12678919	8	19844222	HDL Cholesterol	Non-Hispanic White	NHANES 9902	0.00421098	0.01816	G	3963	ln + 1	LBDHDLSI:HDL-cholesterol (mmol/L)	HDL Cholesterol	HDL cholesterol,Triglycerides	19060906,20686565
LPL - RPL30P9	rs12678919	8	19844222	HDL Cholesterol	Non-Hispanic White	NHANES 9902	0.0090238	1.5749	G	3963	None	LBDHDL:Serum HDL-Cholesterol (mg/dL)	HDL Cholesterol	HDL cholesterol,Triglycerides	19060906,20686565
LPL - RPL30P9	rs12678919	8	19844222	HDL Cholesterol	Non-Hispanic White	NHANES 9902	0.00965209	0.04035	G	3963	None	LBDHDLSI:HDL-cholesterol (mmol/L)	HDL Cholesterol	HDL cholesterol,Triglycerides	19060906,20686565
LPL - RPL30P9	rs12678919	8	19844222	Triglycerides	Non-Hispanic White	NHANES iii	0.000479255	-0.05892	G	2441	ln + 1	TGPSI:Triglyceride (mmol/L)	HDL Cholesterol	HDL cholesterol,Triglycerides	19060906,20686565
LPL - RPL30P9	rs12678919	8	19844222	Triglycerides	Non-Hispanic White	NHANES iii	0.000479255	-0.05892	G	2441	ln + 1	TGPSI:Triglyceride (mmol/L)	HDL Cholesterol	HDL cholesterol,Triglycerides	19060906,20686565
LPL - RPL30P9	rs12678919	8	19844222	Triglycerides	Non-Hispanic White	NHANES iii	0.000479255	-0.05892	G	2441	ln + 1	TGPSI:Serumtriglycerides:SI(mmol/L)	HDL Cholesterol	HDL cholesterol,Triglycerides	19060906,20686565
LPL - RPL30P9	rs12678919	8	19844222	Triglycerides	Non-Hispanic White	NHANES iii	0.000709204	-0.09236	G	2441	ln + 1	TGP:Triglyceride (mg/dL)	HDL Cholesterol	HDL cholesterol,Triglycerides	19060906,20686565
LPL - RPL30P9	rs12678919	8	19844222	Triglycerides	Non-Hispanic White	NHANES iii	0.000709204	-0.09236	G	2441	ln + 1	TGP:Triglyceride (mg/dL)	HDL Cholesterol	HDL cholesterol,Triglycerides	19060906,20686565
LPL - RPL30P9	rs12678919	8	19844222	Triglycerides	Non-Hispanic White	NHANES iii	0.000709204	-0.09236	G	2441	ln + 1	TGP:Serumtriglycerides(mg/dL)	HDL Cholesterol	HDL cholesterol,Triglycerides	19060906,20686565
LPL - RPL30P9	rs12678919	8	19844222	Triglycerides	Non-Hispanic White	NHANES 9902	0.0011416	-0.04206	G	3962	ln + 1	LBDSTRSI:Triglycerides (mmol/L)	HDL Cholesterol	HDL cholesterol,Triglycerides	19060906,20686565
LPL - RPL30P9	rs12678919	8	19844222	Triglycerides	Non-Hispanic White	NHANES iii	0.0011848	-0.20695	G	2441	None	TGPSI:Triglyceride (mmol/L)	HDL Cholesterol	HDL cholesterol,Triglycerides	19060906,20686565
LPL - RPL30P9	rs12678919	8	19844222	Triglycerides	Non-Hispanic White	NHANES iii	0.0011848	-0.20695	G	2441	None	TGPSI:Triglyceride (mmol/L)	HDL Cholesterol	HDL cholesterol,Triglycerides	19060906,20686565
LPL - RPL30P9	rs12678919	8	19844222	Triglycerides	Non-Hispanic White	NHANES iii	0.0011848	-0.20695	G	2441	None	TGPSI:Serumtriglycerides:SI(mmol/L)	HDL Cholesterol	HDL cholesterol,Triglycerides	19060906,20686565
LPL - RPL30P9	rs12678919	8	19844222	Triglycerides	Non-Hispanic White	NHANES iii	0.00119137	-18.3206	G	2441	None	TGP:Triglyceride (mg/dL)	HDL Cholesterol	HDL cholesterol,Triglycerides	19060906,20686565
LPL - RPL30P9	rs12678919	8	19844222	Triglycerides	Non-Hispanic White	NHANES iii	0.00119137	-18.3206	G	2441	None	TGP:Triglyceride (mg/dL)	HDL Cholesterol	HDL cholesterol,Triglycerides	19060906,20686565
LPL - RPL30P9	rs12678919	8	19844222	Triglycerides	Non-Hispanic White	NHANES iii	0.00119137	-18.3206	G	2441	None	TGP:Serumtriglycerides(mg/dL)	HDL Cholesterol	HDL cholesterol,Triglycerides	19060906,20686565
LPL - RPL30P9	rs12678919	8	19844222	Triglycerides	Non-Hispanic White	NHANES 9902	0.00185068	-0.06519	G	3962	ln + 1	LBXSTR:Triglycerides (mg/dL)	HDL Cholesterol	HDL cholesterol,Triglycerides	19060906,20686565
LPL - RPL30P9	rs12678919	8	19844222	Triglycerides	Non-Hispanic White	NHANES 9902	0.00272934	-13.111	G	3962	None	LBXSTR:Triglycerides (mg/dL)	HDL Cholesterol	HDL cholesterol,Triglycerides	19060906,20686565
LPL - RPL30P9	rs12678919	8	19844222	Triglycerides	Non-Hispanic White	NHANES 9902	0.00273167	-0.14801	G	3962	None	LBDSTRSI:Triglycerides (mmol/L)	HDL Cholesterol	HDL cholesterol,Triglycerides	19060906,20686565
LPL - RPL30P9	rs10503669	8	19847690	Triglycerides	Non-Hispanic White	NHANES 9902	3.34e-05	0.05305	C	3942	ln + 1	LBDSTRSI:Triglycerides (mmol/L)	HDL Cholesterol	HDL cholesterol,Triglycerides	21909109,18193043
LPL - RPL30P9	rs10503669	8	19847690	Triglycerides	Non-Hispanic White	NHANES iii	7.75e-05	0.06632	C	2572	ln + 1	TGPSI:Triglyceride (mmol/L)	HDL Cholesterol	HDL cholesterol,Triglycerides	21909109,18193043
LPL - RPL30P9	rs10503669	8	19847690	Triglycerides	Non-Hispanic White	NHANES iii	7.75e-05	0.06632	C	2572	ln + 1	TGPSI:Triglyceride (mmol/L)	HDL Cholesterol	HDL cholesterol,Triglycerides	21909109,18193043
LPL - RPL30P9	rs10503669	8	19847690	Triglycerides	Non-Hispanic White	NHANES iii	7.75e-05	0.06632	C	2572	ln + 1	TGPSI:Serumtriglycerides:SI(mmol/L)	HDL Cholesterol	HDL cholesterol,Triglycerides	21909109,18193043
LPL - RPL30P9	rs10503669	8	19847690	Triglycerides	Non-Hispanic White	NHANES 9902	7.97e-05	0.0818	C	3942	ln + 1	LBXSTR:Triglycerides (mg/dL)	HDL Cholesterol	HDL cholesterol,Triglycerides	21909109,18193043
LPL - RPL30P9	rs10503669	8	19847690	Triglycerides	Non-Hispanic White	NHANES 9902	9.64e-05	16.808	C	3942	None	LBXSTR:Triglycerides (mg/dL)	HDL Cholesterol	HDL cholesterol,Triglycerides	21909109,18193043
LPL - RPL30P9	rs10503669	8	19847690	Triglycerides	Non-Hispanic White	NHANES 9902	9.65e-05	0.18976	C	3942	None	LBDSTRSI:Triglycerides (mmol/L)	HDL Cholesterol	HDL cholesterol,Triglycerides	21909109,18193043
LPL - RPL30P9	rs10503669	8	19847690	Triglycerides	Non-Hispanic White	NHANES iii	0.00010617	0.10505	C	2572	ln + 1	TGP:Triglyceride (mg/dL)	HDL Cholesterol	HDL cholesterol,Triglycerides	21909109,18193043
LPL - RPL30P9	rs10503669	8	19847690	Triglycerides	Non-Hispanic White	NHANES iii	0.00010617	0.10505	C	2572	ln + 1	TGP:Triglyceride (mg/dL)	HDL Cholesterol	HDL cholesterol,Triglycerides	21909109,18193043
LPL - RPL30P9	rs10503669	8	19847690	Triglycerides	Non-Hispanic White	NHANES iii	0.00010617	0.10505	C	2572	ln + 1	TGP:Serumtriglycerides(mg/dL)	HDL Cholesterol	HDL cholesterol,Triglycerides	21909109,18193043
LPL - RPL30P9	rs10503669	8	19847690	Triglycerides	Non-Hispanic White	NHANES iii	0.000320775	0.22952	C	2572	None	TGPSI:Triglyceride (mmol/L)	HDL Cholesterol	HDL cholesterol,Triglycerides	21909109,18193043
LPL - RPL30P9	rs10503669	8	19847690	Triglycerides	Non-Hispanic White	NHANES iii	0.000320775	0.22952	C	2572	None	TGPSI:Triglyceride (mmol/L)	HDL Cholesterol	HDL cholesterol,Triglycerides	21909109,18193043
LPL - RPL30P9	rs10503669	8	19847690	Triglycerides	Non-Hispanic White	NHANES iii	0.000320775	0.22952	C	2572	None	TGPSI:Serumtriglycerides:SI(mmol/L)	HDL Cholesterol	HDL cholesterol,Triglycerides	21909109,18193043
LPL - RPL30P9	rs10503669	8	19847690	Triglycerides	Non-Hispanic White	NHANES iii	0.000321933	20.3238	C	2572	None	TGP:Triglyceride (mg/dL)	HDL Cholesterol	HDL cholesterol,Triglycerides	21909109,18193043
LPL - RPL30P9	rs10503669	8	19847690	Triglycerides	Non-Hispanic White	NHANES iii	0.000321933	20.3238	C	2572	None	TGP:Triglyceride (mg/dL)	HDL Cholesterol	HDL cholesterol,Triglycerides	21909109,18193043
LPL - RPL30P9	rs10503669	8	19847690	Triglycerides	Non-Hispanic White	NHANES iii	0.000321933	20.3238	C	2572	None	TGP:Serumtriglycerides(mg/dL)	HDL Cholesterol	HDL cholesterol,Triglycerides	21909109,18193043
LPL - RPL30P9	rs10503669	8	19847690	Triglycerides	Non-Hispanic White	NHANES 9902	0.00481151	0.0507	C	1943	ln + 1	LBDTRSI:Triglyceride (mmol/L)	HDL Cholesterol	HDL cholesterol,Triglycerides	21909109,18193043
LPL - RPL30P9	rs10503669	8	19847690	Triglycerides	Non-Hispanic White	NHANES 9902	0.00631701	0.0785	C	1943	ln + 1	LBXTR:Triglyceride (mg/dL)	HDL Cholesterol	HDL cholesterol,Triglycerides	21909109,18193043
RPS26P35 - TNFRSF11B	rs4355801	8	119923873	White Blood Cell	Non-Hispanic Black	NHANES iii	0.00362221	0.30059	G	2077	None	WCPSI:White blood cell count: SI	Bone mineral density	Bone mineral density	18455228
RPS26P35 - TNFRSF11B	rs4355801	8	119923873	White Blood Cell	Non-Hispanic Black	NHANES iii	0.00362221	0.30059	G	2077	None	WCPSI:Whitebloodcellcount:SI	Bone mineral density	Bone mineral density	18455228
RPS26P35 - TNFRSF11B	rs4355801	8	119923873	White Blood Cell	Non-Hispanic Black	NHANES iii	0.00362221	0.30059	G	2077	None	WCP:Whitebloodcellcount	Bone mineral density	Bone mineral density	18455228
RPS26P35 - TNFRSF11B	rs4355801	8	119923873	White Blood Cell	Non-Hispanic Black	NHANES 9902	0.00792528	0.37752	G	1334	None	LBXWBCSI:White blood cell count SI	Bone mineral density	Bone mineral density	18455228
SLC2A9	rs6855911	4	9935910	Body Measurements (Leg)	Non-Hispanic Black	NHANES iii	0.00122484	0.79874	G	1972	None	BMPTHICI:Thigh circumference (cm)(2 yrs and over)	Uric acid	Urate levels	17997608
SLC2A9	rs6855911	4	9935910	Body Measurements (Leg)	Non-Hispanic Black	NHANES 9902	0.00608793	0.89355	G	1256	None	BMXTHICR:Thigh Circumference (cm)	Uric acid	Urate levels	17997608
SLC2A9	rs6855911	4	9935910	Body Measurements (Leg)	Non-Hispanic Black	NHANES 9902	0.00872982	0.01448	G	1256	ln + 1	BMXTHICR:Thigh Circumference (cm)	Uric acid	Urate levels	17997608
SLC2A9	rs6855911	4	9935910	Kidney (uric acid)	Mexican American	NHANES iii	5e-09	-0.04367	G	2013	ln + 1	UAP:Uric acid (mg/dL)	Uric acid	Urate levels	17997608
SLC2A9	rs6855911	4	9935910	Kidney (uric acid)	Mexican American	NHANES iii	5e-09	-0.04367	G	2013	ln + 1	UAP:Uric acid (mg/dL)	Uric acid	Urate levels	17997608
SLC2A9	rs6855911	4	9935910	Kidney (uric acid)	Mexican American	NHANES iii	5e-09	-0.04367	G	2013	ln + 1	UAP:Serumuricacid(mg/dL)	Uric acid	Urate levels	17997608
SLC2A9	rs6855911	4	9935910	Kidney (uric acid)	Mexican American	NHANES iii	6e-09	-0.26822	G	2013	None	UAP:Uric acid (mg/dL)	Uric acid	Urate levels	17997608
SLC2A9	rs6855911	4	9935910	Kidney (uric acid)	Mexican American	NHANES iii	6e-09	-0.26822	G	2013	None	UAP:Uric acid (mg/dL)	Uric acid	Urate levels	17997608
SLC2A9	rs6855911	4	9935910	Kidney (uric acid)	Mexican American	NHANES iii	6e-09	-0.26822	G	2013	None	UAP:Serumuricacid(mg/dL)	Uric acid	Urate levels	17997608
SLC2A9	rs6855911	4	9935910	Kidney (uric acid)	Mexican American	NHANES iii	6e-09	-15.9526	G	2013	None	UAPSI:Uric acid (umol/L)	Uric acid	Urate levels	17997608
SLC2A9	rs6855911	4	9935910	Kidney (uric acid)	Mexican American	NHANES iii	6e-09	-15.9526	G	2013	None	UAPSI:Uric acid (umol/L)	Uric acid	Urate levels	17997608
SLC2A9	rs6855911	4	9935910	Kidney (uric acid)	Mexican American	NHANES iii	6e-09	-15.9526	G	2013	None	UAPSI:Serumuricacid:SI(umol/L)	Uric acid	Urate levels	17997608
SLC2A9	rs6855911	4	9935910	Kidney (uric acid)	Mexican American	NHANES iii	2e-08	-0.05155	G	2013	ln + 1	UAPSI:Uric acid (umol/L)	Uric acid	Urate levels	17997608
SLC2A9	rs6855911	4	9935910	Kidney (uric acid)	Mexican American	NHANES iii	2e-08	-0.05155	G	2013	ln + 1	UAPSI:Uric acid (umol/L)	Uric acid	Urate levels	17997608
SLC2A9	rs6855911	4	9935910	Kidney (uric acid)	Mexican American	NHANES iii	2e-08	-0.05155	G	2013	ln + 1	UAPSI:Serumuricacid:SI(umol/L)	Uric acid	Urate levels	17997608
SLC2A9	rs6855911	4	9935910	Kidney (Uric acid)	Mexican American	NHANES 9902	1.83035e-15	-0.07507	G	1863	ln + 1	LBDSUASI:Uric acid (umol/L)	Uric acid	Urate levels	17997608
SLC2A9	rs6855911	4	9935910	Kidney (Uric acid)	Mexican American	NHANES 9902	5.59025e-13	-20.4983	G	1863	None	LBDSUASI:Uric acid (umol/L)	Uric acid	Urate levels	17997608
SLC2A9	rs6855911	4	9935910	Kidney (Uric acid)	Mexican American	NHANES 9902	4.20312e-15	-0.06122	G	1863	ln + 1	LBXSUA:Uric acid (mg/dL)	Uric acid	Urate levels	17997608
SLC2A9	rs6855911	4	9935910	Kidney (Uric acid)	Mexican American	NHANES 9902	5.60207e-13	-0.34463	G	1863	None	LBXSUA:Uric acid (mg/dL)	Uric acid	Urate levels	17997608
SLC2A9	rs6855911	4	9935910	Kidney (uric acid)	Non-Hispanic White	NHANES iii	1.73296e-14	-0.05399	G	2571	ln + 1	UAP:Uric acid (mg/dL)	Uric acid	Urate levels	17997608
SLC2A9	rs6855911	4	9935910	Kidney (uric acid)	Non-Hispanic White	NHANES iii	1.73296e-14	-0.05399	G	2571	ln + 1	UAP:Uric acid (mg/dL)	Uric acid	Urate levels	17997608
SLC2A9	rs6855911	4	9935910	Kidney (uric acid)	Non-Hispanic White	NHANES iii	1.73296e-14	-0.05399	G	2571	ln + 1	UAP:Serumuricacid(mg/dL)	Uric acid	Urate levels	17997608
SLC2A9	rs6855911	4	9935910	Kidney (uric acid)	Non-Hispanic White	NHANES iii	1.78518e-11	-0.30171	G	2571	None	UAP:Uric acid (mg/dL)	Uric acid	Urate levels	17997608
SLC2A9	rs6855911	4	9935910	Kidney (uric acid)	Non-Hispanic White	NHANES iii	1.78518e-11	-0.30171	G	2571	None	UAP:Uric acid (mg/dL)	Uric acid	Urate levels	17997608
SLC2A9	rs6855911	4	9935910	Kidney (uric acid)	Non-Hispanic White	NHANES iii	1.78518e-11	-0.30171	G	2571	None	UAP:Serumuricacid(mg/dL)	Uric acid	Urate levels	17997608
SLC2A9	rs6855911	4	9935910	Kidney (uric acid)	Non-Hispanic White	NHANES iii	5.8963e-15	-0.06604	G	2571	ln + 1	UAPSI:Uric acid (umol/L)	Uric acid	Urate levels	17997608
SLC2A9	rs6855911	4	9935910	Kidney (uric acid)	Non-Hispanic White	NHANES iii	5.8963e-15	-0.06604	G	2571	ln + 1	UAPSI:Uric acid (umol/L)	Uric acid	Urate levels	17997608
SLC2A9	rs6855911	4	9935910	Kidney (uric acid)	Non-Hispanic White	NHANES iii	5.8963e-15	-0.06604	G	2571	ln + 1	UAPSI:Serumuricacid:SI(umol/L)	Uric acid	Urate levels	17997608
SLC2A9	rs6855911	4	9935910	Kidney (uric acid)	Non-Hispanic White	NHANES iii	1.77822e-11	-17.9473	G	2571	None	UAPSI:Uric acid (umol/L)	Uric acid	Urate levels	17997608
SLC2A9	rs6855911	4	9935910	Kidney (uric acid)	Non-Hispanic White	NHANES iii	1.77822e-11	-17.9473	G	2571	None	UAPSI:Uric acid (umol/L)	Uric acid	Urate levels	17997608
SLC2A9	rs6855911	4	9935910	Kidney (uric acid)	Non-Hispanic White	NHANES iii	1.77822e-11	-17.9473	G	2571	None	UAPSI:Serumuricacid:SI(umol/L)	Uric acid	Urate levels	17997608
SLC2A9	rs6855911	4	9935910	Kidney (Uric acid)	Non-Hispanic White	NHANES 9902	5.7479e-21	-0.06858	G	3928	ln + 1	LBDSUASI:Uric acid (umol/L)	Uric acid	Urate levels	17997608
SLC2A9	rs6855911	4	9935910	Kidney (Uric acid)	Non-Hispanic White	NHANES 9902	4.00776e-17	-19.3409	G	3928	None	LBDSUASI:Uric acid (umol/L)	Uric acid	Urate levels	17997608
SLC2A9	rs6855911	4	9935910	Kidney (Uric acid)	Non-Hispanic White	NHANES 9902	2.60862e-20	-0.05605	G	3928	ln + 1	LBXSUA:Uric acid (mg/dL)	Uric acid	Urate levels	17997608
SLC2A9	rs6855911	4	9935910	Kidney (Uric acid)	Non-Hispanic White	NHANES 9902	4.00754e-17	-0.32515	G	3928	None	LBXSUA:Uric acid (mg/dL)	Uric acid	Urate levels	17997608
SLC2A9	rs6855911	4	9935910	Kidney (uric acid)	Non-Hispanic Black	NHANES iii	8.79e-07	-0.04539	G	2067	ln + 1	UAPSI:Uric acid (umol/L)	Uric acid	Urate levels	17997608
SLC2A9	rs6855911	4	9935910	Kidney (uric acid)	Non-Hispanic Black	NHANES iii	8.79e-07	-0.04539	G	2067	ln + 1	UAPSI:Serumuricacid:SI(umol/L)	Uric acid	Urate levels	17997608
SLC2A9	rs6855911	4	9935910	Kidney (uric acid)	Non-Hispanic Black	NHANES iii	2.02e-06	-0.22373	G	2067	None	UAP:Uric acid (mg/dL)	Uric acid	Urate levels	17997608
SLC2A9	rs6855911	4	9935910	Kidney (uric acid)	Non-Hispanic Black	NHANES iii	2.02e-06	-0.22373	G	2067	None	UAP:Uric acid (mg/dL)	Uric acid	Urate levels	17997608
SLC2A9	rs6855911	4	9935910	Kidney (uric acid)	Non-Hispanic Black	NHANES iii	2.02e-06	-0.22373	G	2067	None	UAP:Serumuricacid(mg/dL)	Uric acid	Urate levels	17997608
SLC2A9	rs6855911	4	9935910	Kidney (uric acid)	Non-Hispanic Black	NHANES iii	2.02e-06	-13.3078	G	2067	None	UAPSI:Uric acid (umol/L)	Uric acid	Urate levels	17997608
SLC2A9	rs6855911	4	9935910	Kidney (uric acid)	Non-Hispanic Black	NHANES iii	2.02e-06	-13.3078	G	2067	None	UAPSI:Uric acid (umol/L)	Uric acid	Urate levels	17997608
SLC2A9	rs6855911	4	9935910	Kidney (uric acid)	Non-Hispanic Black	NHANES iii	2.02e-06	-13.3078	G	2067	None	UAPSI:Serumuricacid:SI(umol/L)	Uric acid	Urate levels	17997608
SLC2A9	rs6855911	4	9935910	Kidney (Uric acid)	Non-Hispanic Black	NHANES 9902	5.34e-05	-0.03928	G	1324	ln + 1	LBXSUA:Uric acid (mg/dL)	Uric acid	Urate levels	17997608
SLC2A9	rs6855911	4	9935910	Kidney (Uric acid)	Non-Hispanic Black	NHANES 9902	6.91e-05	-0.04706	G	1324	ln + 1	LBDSUASI:Uric acid (umol/L)	Uric acid	Urate levels	17997608
SLC2A9	rs6855911	4	9935910	Kidney (Uric acid)	Non-Hispanic Black	NHANES 9902	0.000101439	-0.24406	G	1324	None	LBXSUA:Uric acid (mg/dL)	Uric acid	Urate levels	17997608
SLC2A9	rs6855911	4	9935910	Kidney (Uric acid)	Non-Hispanic Black	NHANES 9902	0.00010151	-14.5159	G	1324	None	LBDSUASI:Uric acid (umol/L)	Uric acid	Urate levels	17997608
SLC2A9	rs7442295	4	9966380	Kidney (uric acid)	Mexican American	NHANES iii	2e-10	-0.05109	C	1820	ln + 1	UAP:Uric acid (mg/dL)	Uric acid	Urate levels	18179892,18327256
SLC2A9	rs7442295	4	9966380	Kidney (uric acid)	Mexican American	NHANES iii	2e-10	-0.05109	C	1820	ln + 1	UAP:Uric acid (mg/dL)	Uric acid	Urate levels	18179892,18327256
SLC2A9	rs7442295	4	9966380	Kidney (uric acid)	Mexican American	NHANES iii	2e-10	-0.05109	C	1820	ln + 1	UAP:Serumuricacid(mg/dL)	Uric acid	Urate levels	18179892,18327256
SLC2A9	rs7442295	4	9966380	Kidney (uric acid)	Mexican American	NHANES iii	2e-10	-0.06162	C	1820	ln + 1	UAPSI:Uric acid (umol/L)	Uric acid	Urate levels	18179892,18327256
SLC2A9	rs7442295	4	9966380	Kidney (uric acid)	Mexican American	NHANES iii	2e-10	-0.06162	C	1820	ln + 1	UAPSI:Uric acid (umol/L)	Uric acid	Urate levels	18179892,18327256
SLC2A9	rs7442295	4	9966380	Kidney (uric acid)	Mexican American	NHANES iii	2e-10	-0.06162	C	1820	ln + 1	UAPSI:Serumuricacid:SI(umol/L)	Uric acid	Urate levels	18179892,18327256
SLC2A9	rs7442295	4	9966380	Kidney (uric acid)	Mexican American	NHANES iii	1e-09	-0.30729	C	1820	None	UAP:Uric acid (mg/dL)	Uric acid	Urate levels	18179892,18327256
SLC2A9	rs7442295	4	9966380	Kidney (uric acid)	Mexican American	NHANES iii	1e-09	-0.30729	C	1820	None	UAP:Uric acid (mg/dL)	Uric acid	Urate levels	18179892,18327256
SLC2A9	rs7442295	4	9966380	Kidney (uric acid)	Mexican American	NHANES iii	1e-09	-0.30729	C	1820	None	UAP:Serumuricacid(mg/dL)	Uric acid	Urate levels	18179892,18327256
SLC2A9	rs7442295	4	9966380	Kidney (uric acid)	Mexican American	NHANES iii	1e-09	-18.2769	C	1820	None	UAPSI:Uric acid (umol/L)	Uric acid	Urate levels	18179892,18327256
SLC2A9	rs7442295	4	9966380	Kidney (uric acid)	Mexican American	NHANES iii	1e-09	-18.2769	C	1820	None	UAPSI:Uric acid (umol/L)	Uric acid	Urate levels	18179892,18327256
SLC2A9	rs7442295	4	9966380	Kidney (uric acid)	Mexican American	NHANES iii	1e-09	-18.2769	C	1820	None	UAPSI:Serumuricacid:SI(umol/L)	Uric acid	Urate levels	18179892,18327256
SLC2A9	rs7442295	4	9966380	Kidney (Uric acid)	Mexican American	NHANES 9902	1.1927e-15	-0.07693	C	1853	ln + 1	LBDSUASI:Uric acid (umol/L)	Uric acid	Urate levels	18179892,18327256
SLC2A9	rs7442295	4	9966380	Kidney (Uric acid)	Mexican American	NHANES 9902	4.4923e-13	-20.9544	C	1853	None	LBDSUASI:Uric acid (umol/L)	Uric acid	Urate levels	18179892,18327256
SLC2A9	rs7442295	4	9966380	Kidney (Uric acid)	Mexican American	NHANES 9902	2.83449e-15	-0.06271	C	1853	ln + 1	LBXSUA:Uric acid (mg/dL)	Uric acid	Urate levels	18179892,18327256
SLC2A9	rs7442295	4	9966380	Kidney (Uric acid)	Mexican American	NHANES 9902	4.48576e-13	-0.3523	C	1853	None	LBXSUA:Uric acid (mg/dL)	Uric acid	Urate levels	18179892,18327256
SLC2A9	rs7442295	4	9966380	Kidney (uric acid)	Non-Hispanic White	NHANES iii	1.57184e-15	-0.06082	C	2441	ln + 1	UAP:Uric acid (mg/dL)	Uric acid	Urate levels	18179892,18327256
SLC2A9	rs7442295	4	9966380	Kidney (uric acid)	Non-Hispanic White	NHANES iii	1.57184e-15	-0.06082	C	2441	ln + 1	UAP:Uric acid (mg/dL)	Uric acid	Urate levels	18179892,18327256
SLC2A9	rs7442295	4	9966380	Kidney (uric acid)	Non-Hispanic White	NHANES iii	1.57184e-15	-0.06082	C	2441	ln + 1	UAP:Serumuricacid(mg/dL)	Uric acid	Urate levels	18179892,18327256
SLC2A9	rs7442295	4	9966380	Kidney (uric acid)	Non-Hispanic White	NHANES iii	1.84882e-12	-0.34269	C	2441	None	UAP:Uric acid (mg/dL)	Uric acid	Urate levels	18179892,18327256
SLC2A9	rs7442295	4	9966380	Kidney (uric acid)	Non-Hispanic White	NHANES iii	1.84882e-12	-0.34269	C	2441	None	UAP:Uric acid (mg/dL)	Uric acid	Urate levels	18179892,18327256
SLC2A9	rs7442295	4	9966380	Kidney (uric acid)	Non-Hispanic White	NHANES iii	1.84882e-12	-0.34269	C	2441	None	UAP:Serumuricacid(mg/dL)	Uric acid	Urate levels	18179892,18327256
SLC2A9	rs7442295	4	9966380	Kidney (uric acid)	Non-Hispanic White	NHANES iii	5.33569e-16	-0.07431	C	2441	ln + 1	UAPSI:Uric acid (umol/L)	Uric acid	Urate levels	18179892,18327256
SLC2A9	rs7442295	4	9966380	Kidney (uric acid)	Non-Hispanic White	NHANES iii	5.33569e-16	-0.07431	C	2441	ln + 1	UAPSI:Uric acid (umol/L)	Uric acid	Urate levels	18179892,18327256
SLC2A9	rs7442295	4	9966380	Kidney (uric acid)	Non-Hispanic White	NHANES iii	5.33569e-16	-0.07431	C	2441	ln + 1	UAPSI:Serumuricacid:SI(umol/L)	Uric acid	Urate levels	18179892,18327256
SLC2A9	rs7442295	4	9966380	Kidney (uric acid)	Non-Hispanic White	NHANES iii	5.33569e-16	-20.3859	C	2441	None	UAPSI:Uric acid (umol/L)	Uric acid	Urate levels	18179892,18327256
SLC2A9	rs7442295	4	9966380	Kidney (uric acid)	Non-Hispanic White	NHANES iii	5.33569e-16	-20.3859	C	2441	None	UAPSI:Uric acid (umol/L)	Uric acid	Urate levels	18179892,18327256
SLC2A9	rs7442295	4	9966380	Kidney (uric acid)	Non-Hispanic White	NHANES iii	5.33569e-16	-20.3859	C	2441	None	UAPSI:Serumuricacid:SI(umol/L)	Uric acid	Urate levels	18179892,18327256
SLC2A9	rs7442295	4	9966380	Kidney (Uric acid)	Non-Hispanic White	NHANES 9902	4.48931e-22	-0.07428	C	3940	ln + 1	LBDSUASI:Uric acid (umol/L)	Uric acid	Urate levels	18179892,18327256
SLC2A9	rs7442295	4	9966380	Kidney (Uric acid)	Non-Hispanic White	NHANES 9902	1.91103e-18	-21.2097	C	3940	None	LBDSUASI:Uric acid (umol/L)	Uric acid	Urate levels	18179892,18327256
SLC2A9	rs7442295	4	9966380	Kidney (Uric acid)	Non-Hispanic White	NHANES 9902	1.9766e-21	-0.06084	C	3940	ln + 1	LBXSUA:Uric acid (mg/dL)	Uric acid	Urate levels	18179892,18327256
SLC2A9	rs7442295	4	9966380	Kidney (Uric acid)	Non-Hispanic White	NHANES 9902	1.89975e-18	-0.35657	C	3940	None	LBXSUA:Uric acid (mg/dL)	Uric acid	Urate levels	18179892,18327256
SLC30A8	RS13266634	8	118184783	Vitamin E	Non-Hispanic White	NHANES 9902	0.00365632	-73.2818	T	1627	None	LBXVIE:Vitamin E (ug/dL)	Type 2 Diabetes	Type 2 diabetes,Glycated hemoglobin levels,Type 2 diabetes and other traits	19401414,19096518,19056611,19734900,17463249,17460697,17463248,17463246,17293876
SLC30A8	RS13266634	8	118184783	Vitamin E	Non-Hispanic White	NHANES 9902	0.00365686	-1.70156	T	1627	None	LBDVIESI:Vitamin E (umol/L)	Type 2 Diabetes	Type 2 diabetes,Glycated hemoglobin levels,Type 2 diabetes and other traits	19401414,19096518,19056611,19734900,17463249,17460697,17463248,17463246,17293876
SLC30A8	RS13266634	8	118184783	Vitamin E	Non-Hispanic White	NHANES iii	0.0049503	-50.2308	T	2595	None	VEP:Vitamin E (ug/dL)	Type 2 Diabetes	Type 2 diabetes,Glycated hemoglobin levels,Type 2 diabetes and other traits	19401414,19096518,19056611,19734900,17463249,17460697,17463248,17463246,17293876
SLC30A8	RS13266634	8	118184783	Vitamin E	Non-Hispanic White	NHANES iii	0.0049503	-50.2308	T	2595	None	VEP:Vitamin E (ug/dL)	Type 2 Diabetes	Type 2 diabetes,Glycated hemoglobin levels,Type 2 diabetes and other traits	19401414,19096518,19056611,19734900,17463249,17460697,17463248,17463246,17293876
SLC30A8	RS13266634	8	118184783	Vitamin E	Non-Hispanic White	NHANES iii	0.0049503	-50.2308	T	2595	None	VEP:SerumvitaminE(ug/dL)	Type 2 Diabetes	Type 2 diabetes,Glycated hemoglobin levels,Type 2 diabetes and other traits	19401414,19096518,19056611,19734900,17463249,17460697,17463248,17463246,17293876
SLC30A8	RS13266634	8	118184783	Vitamin E	Non-Hispanic White	NHANES iii	0.00495142	-1.16633	T	2595	None	VEPSI:Vitamin E (umol/L)	Type 2 Diabetes	Type 2 diabetes,Glycated hemoglobin levels,Type 2 diabetes and other traits	19401414,19096518,19056611,19734900,17463249,17460697,17463248,17463246,17293876
SLC30A8	RS13266634	8	118184783	Vitamin E	Non-Hispanic White	NHANES iii	0.00495142	-1.16633	T	2595	None	VEPSI:Vitamin E (umol/L)	Type 2 Diabetes	Type 2 diabetes,Glycated hemoglobin levels,Type 2 diabetes and other traits	19401414,19096518,19056611,19734900,17463249,17460697,17463248,17463246,17293876
SLC30A8	RS13266634	8	118184783	Vitamin E	Non-Hispanic White	NHANES 9902	0.00570823	-0.04124	T	1627	ln + 1	LBDVIESI:Vitamin E (umol/L)	Type 2 Diabetes	Type 2 diabetes,Glycated hemoglobin levels,Type 2 diabetes and other traits	19401414,19096518,19056611,19734900,17463249,17460697,17463248,17463246,17293876
SLC30A8	RS13266634	8	118184783	Vitamin E	Non-Hispanic White	NHANES 9902	0.00583758	-0.04244	T	1627	ln + 1	LBXVIE:Vitamin E (ug/dL)	Type 2 Diabetes	Type 2 diabetes,Glycated hemoglobin levels,Type 2 diabetes and other traits	19401414,19096518,19056611,19734900,17463249,17460697,17463248,17463246,17293876
SLC30A8	RS13266634	8	118184783	Vitamin E	Non-Hispanic White	NHANES iii	0.00864544	-0.03106	T	2595	ln + 1	VEP:Vitamin E (ug/dL)	Type 2 Diabetes	Type 2 diabetes,Glycated hemoglobin levels,Type 2 diabetes and other traits	19401414,19096518,19056611,19734900,17463249,17460697,17463248,17463246,17293876
SLC30A8	RS13266634	8	118184783	Vitamin E	Non-Hispanic White	NHANES iii	0.00864544	-0.03106	T	2595	ln + 1	VEP:Vitamin E (ug/dL)	Type 2 Diabetes	Type 2 diabetes,Glycated hemoglobin levels,Type 2 diabetes and other traits	19401414,19096518,19056611,19734900,17463249,17460697,17463248,17463246,17293876
SLC30A8	RS13266634	8	118184783	Vitamin E	Non-Hispanic White	NHANES iii	0.00864544	-0.03106	T	2595	ln + 1	VEP:SerumvitaminE(ug/dL)	Type 2 Diabetes	Type 2 diabetes,Glycated hemoglobin levels,Type 2 diabetes and other traits	19401414,19096518,19056611,19734900,17463249,17460697,17463248,17463246,17293876
ZNF259	rs964184	11	116648917	Cholesterol	Mexican American	NHANES 9902	0.00083616	4.87961	G	1857	None	LBXTC:Total cholesterol (mg/dL)	HDL Cholesterol,lipids	Phospholipid levels (plasma),Lipoprotein-associated phospholipase A2 activity and mass,Metabolic syndrome,Vitamin E levels,HDL cholesterol,Triglycerides,LDL cholesterol,Coronary heart disease,Cholesterol, total,Hypertriglyceridemia	22359512,22003152,22399527,21729881,19060906,20686565,20864672,21378990,20657596
ZNF259	rs964184	11	116648917	Cholesterol	Mexican American	NHANES 9902	0.000842135	0.12611	G	1857	None	LBDTCSI:Total cholesterol (mmol/L)	HDL Cholesterol,lipids	Phospholipid levels (plasma),Lipoprotein-associated phospholipase A2 activity and mass,Metabolic syndrome,Vitamin E levels,HDL cholesterol,Triglycerides,LDL cholesterol,Coronary heart disease,Cholesterol, total,Hypertriglyceridemia	22359512,22003152,22399527,21729881,19060906,20686565,20864672,21378990,20657596
ZNF259	rs964184	11	116648917	Cholesterol	Mexican American	NHANES 9902	0.00150198	0.01909	G	1857	ln + 1	LBDTCSI:Total cholesterol (mmol/L)	HDL Cholesterol,lipids	Phospholipid levels (plasma),Lipoprotein-associated phospholipase A2 activity and mass,Metabolic syndrome,Vitamin E levels,HDL cholesterol,Triglycerides,LDL cholesterol,Coronary heart disease,Cholesterol, total,Hypertriglyceridemia	22359512,22003152,22399527,21729881,19060906,20686565,20864672,21378990,20657596
ZNF259	rs964184	11	116648917	Cholesterol	Mexican American	NHANES 9902	0.00160427	0.02269	G	1857	ln + 1	LBXTC:Total cholesterol (mg/dL)	HDL Cholesterol,lipids	Phospholipid levels (plasma),Lipoprotein-associated phospholipase A2 activity and mass,Metabolic syndrome,Vitamin E levels,HDL cholesterol,Triglycerides,LDL cholesterol,Coronary heart disease,Cholesterol, total,Hypertriglyceridemia	22359512,22003152,22399527,21729881,19060906,20686565,20864672,21378990,20657596
ZNF259	rs964184	11	116648917	Cholesterol	Mexican American	NHANES 9902	0.00169641	4.58014	G	1857	None	LBXSCH:Serum Cholesterol (mg/dL)	HDL Cholesterol,lipids	Phospholipid levels (plasma),Lipoprotein-associated phospholipase A2 activity and mass,Metabolic syndrome,Vitamin E levels,HDL cholesterol,Triglycerides,LDL cholesterol,Coronary heart disease,Cholesterol, total,Hypertriglyceridemia	22359512,22003152,22399527,21729881,19060906,20686565,20864672,21378990,20657596
ZNF259	rs964184	11	116648917	Cholesterol	Mexican American	NHANES 9902	0.00169641	4.58014	G	1857	None	LBXSCH:Cholesterol, total (mg/dL)	HDL Cholesterol,lipids	Phospholipid levels (plasma),Lipoprotein-associated phospholipase A2 activity and mass,Metabolic syndrome,Vitamin E levels,HDL cholesterol,Triglycerides,LDL cholesterol,Coronary heart disease,Cholesterol, total,Hypertriglyceridemia	22359512,22003152,22399527,21729881,19060906,20686565,20864672,21378990,20657596
ZNF259	rs964184	11	116648917	Cholesterol	Mexican American	NHANES 9902	0.00169641	4.58014	G	1857	None	LBXSCH:Cholesterol, total (mg/dL)	HDL Cholesterol,lipids	Phospholipid levels (plasma),Lipoprotein-associated phospholipase A2 activity and mass,Metabolic syndrome,Vitamin E levels,HDL cholesterol,Triglycerides,LDL cholesterol,Coronary heart disease,Cholesterol, total,Hypertriglyceridemia	22359512,22003152,22399527,21729881,19060906,20686565,20864672,21378990,20657596
ZNF259	rs964184	11	116648917	Cholesterol	Mexican American	NHANES 9902	0.00170523	0.11839	G	1857	None	LBDSCHSI:Cholesterol (mmol/L)	HDL Cholesterol,lipids	Phospholipid levels (plasma),Lipoprotein-associated phospholipase A2 activity and mass,Metabolic syndrome,Vitamin E levels,HDL cholesterol,Triglycerides,LDL cholesterol,Coronary heart disease,Cholesterol, total,Hypertriglyceridemia	22359512,22003152,22399527,21729881,19060906,20686565,20864672,21378990,20657596
ZNF259	rs964184	11	116648917	Cholesterol	Mexican American	NHANES iii	0.00210387	0.01954	G	2034	ln + 1	TCPSI:Total cholesterol (mmol/L)	HDL Cholesterol,lipids	Phospholipid levels (plasma),Lipoprotein-associated phospholipase A2 activity and mass,Metabolic syndrome,Vitamin E levels,HDL cholesterol,Triglycerides,LDL cholesterol,Coronary heart disease,Cholesterol, total,Hypertriglyceridemia	22359512,22003152,22399527,21729881,19060906,20686565,20864672,21378990,20657596
ZNF259	rs964184	11	116648917	Cholesterol	Mexican American	NHANES iii	0.00210387	0.01954	G	2034	ln + 1	TCPSI:Total cholesterol (mmol/L)	HDL Cholesterol,lipids	Phospholipid levels (plasma),Lipoprotein-associated phospholipase A2 activity and mass,Metabolic syndrome,Vitamin E levels,HDL cholesterol,Triglycerides,LDL cholesterol,Coronary heart disease,Cholesterol, total,Hypertriglyceridemia	22359512,22003152,22399527,21729881,19060906,20686565,20864672,21378990,20657596
ZNF259	rs964184	11	116648917	Cholesterol	Mexican American	NHANES iii	0.00217528	0.02335	G	2034	ln + 1	CHP:Serumcholesterol(mg/dL)	HDL Cholesterol,lipids	Phospholipid levels (plasma),Lipoprotein-associated phospholipase A2 activity and mass,Metabolic syndrome,Vitamin E levels,HDL cholesterol,Triglycerides,LDL cholesterol,Coronary heart disease,Cholesterol, total,Hypertriglyceridemia	22359512,22003152,22399527,21729881,19060906,20686565,20864672,21378990,20657596
ZNF259	rs964184	11	116648917	Cholesterol	Mexican American	NHANES iii	0.00249976	0.11993	G	2034	None	TCPSI:Total cholesterol (mmol/L)	HDL Cholesterol,lipids	Phospholipid levels (plasma),Lipoprotein-associated phospholipase A2 activity and mass,Metabolic syndrome,Vitamin E levels,HDL cholesterol,Triglycerides,LDL cholesterol,Coronary heart disease,Cholesterol, total,Hypertriglyceridemia	22359512,22003152,22399527,21729881,19060906,20686565,20864672,21378990,20657596
ZNF259	rs964184	11	116648917	Cholesterol	Mexican American	NHANES iii	0.00249976	0.11993	G	2034	None	TCPSI:Total cholesterol (mmol/L)	HDL Cholesterol,lipids	Phospholipid levels (plasma),Lipoprotein-associated phospholipase A2 activity and mass,Metabolic syndrome,Vitamin E levels,HDL cholesterol,Triglycerides,LDL cholesterol,Coronary heart disease,Cholesterol, total,Hypertriglyceridemia	22359512,22003152,22399527,21729881,19060906,20686565,20864672,21378990,20657596
ZNF259	rs964184	11	116648917	Cholesterol	Mexican American	NHANES iii	0.00250278	4.63697	G	2034	None	CHP:Serumcholesterol(mg/dL)	HDL Cholesterol,lipids	Phospholipid levels (plasma),Lipoprotein-associated phospholipase A2 activity and mass,Metabolic syndrome,Vitamin E levels,HDL cholesterol,Triglycerides,LDL cholesterol,Coronary heart disease,Cholesterol, total,Hypertriglyceridemia	22359512,22003152,22399527,21729881,19060906,20686565,20864672,21378990,20657596
ZNF259	rs964184	11	116648917	Cholesterol	Mexican American	NHANES iii	0.0029777	0.02272	G	2040	ln + 1	TCP:Total cholesterol (mg/dL)	HDL Cholesterol,lipids	Phospholipid levels (plasma),Lipoprotein-associated phospholipase A2 activity and mass,Metabolic syndrome,Vitamin E levels,HDL cholesterol,Triglycerides,LDL cholesterol,Coronary heart disease,Cholesterol, total,Hypertriglyceridemia	22359512,22003152,22399527,21729881,19060906,20686565,20864672,21378990,20657596
ZNF259	rs964184	11	116648917	Cholesterol	Mexican American	NHANES iii	0.0029777	0.02272	G	2040	ln + 1	TCP:Total cholesterol (mg/dL)	HDL Cholesterol,lipids	Phospholipid levels (plasma),Lipoprotein-associated phospholipase A2 activity and mass,Metabolic syndrome,Vitamin E levels,HDL cholesterol,Triglycerides,LDL cholesterol,Coronary heart disease,Cholesterol, total,Hypertriglyceridemia	22359512,22003152,22399527,21729881,19060906,20686565,20864672,21378990,20657596
ZNF259	rs964184	11	116648917	Cholesterol	Mexican American	NHANES iii	0.0029777	0.02272	G	2040	ln + 1	TCP:Cholesterol,Total(mg/dL)	HDL Cholesterol,lipids	Phospholipid levels (plasma),Lipoprotein-associated phospholipase A2 activity and mass,Metabolic syndrome,Vitamin E levels,HDL cholesterol,Triglycerides,LDL cholesterol,Coronary heart disease,Cholesterol, total,Hypertriglyceridemia	22359512,22003152,22399527,21729881,19060906,20686565,20864672,21378990,20657596
ZNF259	rs964184	11	116648917	Cholesterol	Mexican American	NHANES 9902	0.00319823	0.01786	G	1857	ln + 1	LBDSCHSI:Cholesterol (mmol/L)	HDL Cholesterol,lipids	Phospholipid levels (plasma),Lipoprotein-associated phospholipase A2 activity and mass,Metabolic syndrome,Vitamin E levels,HDL cholesterol,Triglycerides,LDL cholesterol,Coronary heart disease,Cholesterol, total,Hypertriglyceridemia	22359512,22003152,22399527,21729881,19060906,20686565,20864672,21378990,20657596
ZNF259	rs964184	11	116648917	Cholesterol	Mexican American	NHANES iii	0.00341676	4.49692	G	2040	None	TCP:Total cholesterol (mg/dL)	HDL Cholesterol,lipids	Phospholipid levels (plasma),Lipoprotein-associated phospholipase A2 activity and mass,Metabolic syndrome,Vitamin E levels,HDL cholesterol,Triglycerides,LDL cholesterol,Coronary heart disease,Cholesterol, total,Hypertriglyceridemia	22359512,22003152,22399527,21729881,19060906,20686565,20864672,21378990,20657596
ZNF259	rs964184	11	116648917	Cholesterol	Mexican American	NHANES iii	0.00341676	4.49692	G	2040	None	TCP:Total cholesterol (mg/dL)	HDL Cholesterol,lipids	Phospholipid levels (plasma),Lipoprotein-associated phospholipase A2 activity and mass,Metabolic syndrome,Vitamin E levels,HDL cholesterol,Triglycerides,LDL cholesterol,Coronary heart disease,Cholesterol, total,Hypertriglyceridemia	22359512,22003152,22399527,21729881,19060906,20686565,20864672,21378990,20657596
ZNF259	rs964184	11	116648917	Cholesterol	Mexican American	NHANES iii	0.00341676	4.49692	G	2040	None	TCP:Cholesterol,Total(mg/dL)	HDL Cholesterol,lipids	Phospholipid levels (plasma),Lipoprotein-associated phospholipase A2 activity and mass,Metabolic syndrome,Vitamin E levels,HDL cholesterol,Triglycerides,LDL cholesterol,Coronary heart disease,Cholesterol, total,Hypertriglyceridemia	22359512,22003152,22399527,21729881,19060906,20686565,20864672,21378990,20657596
ZNF259	rs964184	11	116648917	Cholesterol	Mexican American	NHANES 9902	0.00345819	0.02122	G	1857	ln + 1	LBXSCH:Serum Cholesterol (mg/dL)	HDL Cholesterol,lipids	Phospholipid levels (plasma),Lipoprotein-associated phospholipase A2 activity and mass,Metabolic syndrome,Vitamin E levels,HDL cholesterol,Triglycerides,LDL cholesterol,Coronary heart disease,Cholesterol, total,Hypertriglyceridemia	22359512,22003152,22399527,21729881,19060906,20686565,20864672,21378990,20657596
ZNF259	rs964184	11	116648917	Cholesterol	Mexican American	NHANES 9902	0.00345819	0.02122	G	1857	ln + 1	LBXSCH:Cholesterol, total (mg/dL)	HDL Cholesterol,lipids	Phospholipid levels (plasma),Lipoprotein-associated phospholipase A2 activity and mass,Metabolic syndrome,Vitamin E levels,HDL cholesterol,Triglycerides,LDL cholesterol,Coronary heart disease,Cholesterol, total,Hypertriglyceridemia	22359512,22003152,22399527,21729881,19060906,20686565,20864672,21378990,20657596
ZNF259	rs964184	11	116648917	Cholesterol	Mexican American	NHANES 9902	0.00345819	0.02122	G	1857	ln + 1	LBXSCH:Cholesterol, total (mg/dL)	HDL Cholesterol,lipids	Phospholipid levels (plasma),Lipoprotein-associated phospholipase A2 activity and mass,Metabolic syndrome,Vitamin E levels,HDL cholesterol,Triglycerides,LDL cholesterol,Coronary heart disease,Cholesterol, total,Hypertriglyceridemia	22359512,22003152,22399527,21729881,19060906,20686565,20864672,21378990,20657596
ZNF259	rs964184	11	116648917	Cholesterol	Non-Hispanic White	NHANES 9902	0.00180391	0.10938	G	3952	None	LBDTCSI:Total cholesterol (mmol/L)	HDL Cholesterol,lipids	Phospholipid levels (plasma),Lipoprotein-associated phospholipase A2 activity and mass,Metabolic syndrome,Vitamin E levels,HDL cholesterol,Triglycerides,LDL cholesterol,Coronary heart disease,Cholesterol, total,Hypertriglyceridemia	22359512,22003152,22399527,21729881,19060906,20686565,20864672,21378990,20657596
ZNF259	rs964184	11	116648917	Cholesterol	Non-Hispanic White	NHANES 9902	0.00181404	4.22743	G	3952	None	LBXTC:Total cholesterol (mg/dL)	HDL Cholesterol,lipids	Phospholipid levels (plasma),Lipoprotein-associated phospholipase A2 activity and mass,Metabolic syndrome,Vitamin E levels,HDL cholesterol,Triglycerides,LDL cholesterol,Coronary heart disease,Cholesterol, total,Hypertriglyceridemia	22359512,22003152,22399527,21729881,19060906,20686565,20864672,21378990,20657596
ZNF259	rs964184	11	116648917	Cholesterol	Non-Hispanic White	NHANES 9902	0.00365223	0.10025	G	3950	None	LBDSCHSI:Cholesterol (mmol/L)	HDL Cholesterol,lipids	Phospholipid levels (plasma),Lipoprotein-associated phospholipase A2 activity and mass,Metabolic syndrome,Vitamin E levels,HDL cholesterol,Triglycerides,LDL cholesterol,Coronary heart disease,Cholesterol, total,Hypertriglyceridemia	22359512,22003152,22399527,21729881,19060906,20686565,20864672,21378990,20657596
ZNF259	rs964184	11	116648917	Cholesterol	Non-Hispanic White	NHANES 9902	0.00366616	3.87461	G	3950	None	LBXSCH:Serum Cholesterol (mg/dL)	HDL Cholesterol,lipids	Phospholipid levels (plasma),Lipoprotein-associated phospholipase A2 activity and mass,Metabolic syndrome,Vitamin E levels,HDL cholesterol,Triglycerides,LDL cholesterol,Coronary heart disease,Cholesterol, total,Hypertriglyceridemia	22359512,22003152,22399527,21729881,19060906,20686565,20864672,21378990,20657596
ZNF259	rs964184	11	116648917	Cholesterol	Non-Hispanic White	NHANES 9902	0.00366616	3.87461	G	3950	None	LBXSCH:Cholesterol, total (mg/dL)	HDL Cholesterol,lipids	Phospholipid levels (plasma),Lipoprotein-associated phospholipase A2 activity and mass,Metabolic syndrome,Vitamin E levels,HDL cholesterol,Triglycerides,LDL cholesterol,Coronary heart disease,Cholesterol, total,Hypertriglyceridemia	22359512,22003152,22399527,21729881,19060906,20686565,20864672,21378990,20657596
ZNF259	rs964184	11	116648917	Cholesterol	Non-Hispanic White	NHANES 9902	0.00366616	3.87461	G	3950	None	LBXSCH:Cholesterol, total (mg/dL)	HDL Cholesterol,lipids	Phospholipid levels (plasma),Lipoprotein-associated phospholipase A2 activity and mass,Metabolic syndrome,Vitamin E levels,HDL cholesterol,Triglycerides,LDL cholesterol,Coronary heart disease,Cholesterol, total,Hypertriglyceridemia	22359512,22003152,22399527,21729881,19060906,20686565,20864672,21378990,20657596
ZNF259	rs964184	11	116648917	Cholesterol	Non-Hispanic White	NHANES 9902	0.00424458	0.01565	G	3952	ln + 1	LBDTCSI:Total cholesterol (mmol/L)	HDL Cholesterol,lipids	Phospholipid levels (plasma),Lipoprotein-associated phospholipase A2 activity and mass,Metabolic syndrome,Vitamin E levels,HDL cholesterol,Triglycerides,LDL cholesterol,Coronary heart disease,Cholesterol, total,Hypertriglyceridemia	22359512,22003152,22399527,21729881,19060906,20686565,20864672,21378990,20657596
ZNF259	rs964184	11	116648917	Cholesterol	Non-Hispanic White	NHANES 9902	0.00516521	0.01822	G	3952	ln + 1	LBXTC:Total cholesterol (mg/dL)	HDL Cholesterol,lipids	Phospholipid levels (plasma),Lipoprotein-associated phospholipase A2 activity and mass,Metabolic syndrome,Vitamin E levels,HDL cholesterol,Triglycerides,LDL cholesterol,Coronary heart disease,Cholesterol, total,Hypertriglyceridemia	22359512,22003152,22399527,21729881,19060906,20686565,20864672,21378990,20657596
ZNF259	rs964184	11	116648917	Cholesterol	Non-Hispanic White	NHANES 9902	0.00820609	0.01445	G	3950	ln + 1	LBDSCHSI:Cholesterol (mmol/L)	HDL Cholesterol,lipids	Phospholipid levels (plasma),Lipoprotein-associated phospholipase A2 activity and mass,Metabolic syndrome,Vitamin E levels,HDL cholesterol,Triglycerides,LDL cholesterol,Coronary heart disease,Cholesterol, total,Hypertriglyceridemia	22359512,22003152,22399527,21729881,19060906,20686565,20864672,21378990,20657596
ZNF259	rs964184	11	116648917	Cholesterol	Non-Hispanic White	NHANES iii	0.00828002	4.88553	G	2592	None	CHP:Serumcholesterol(mg/dL)	HDL Cholesterol,lipids	Phospholipid levels (plasma),Lipoprotein-associated phospholipase A2 activity and mass,Metabolic syndrome,Vitamin E levels,HDL cholesterol,Triglycerides,LDL cholesterol,Coronary heart disease,Cholesterol, total,Hypertriglyceridemia	22359512,22003152,22399527,21729881,19060906,20686565,20864672,21378990,20657596
ZNF259	rs964184	11	116648917	Cholesterol	Non-Hispanic White	NHANES iii	0.00828622	0.12633	G	2592	None	TCPSI:Total cholesterol (mmol/L)	HDL Cholesterol,lipids	Phospholipid levels (plasma),Lipoprotein-associated phospholipase A2 activity and mass,Metabolic syndrome,Vitamin E levels,HDL cholesterol,Triglycerides,LDL cholesterol,Coronary heart disease,Cholesterol, total,Hypertriglyceridemia	22359512,22003152,22399527,21729881,19060906,20686565,20864672,21378990,20657596
ZNF259	rs964184	11	116648917	Cholesterol	Non-Hispanic White	NHANES iii	0.00828622	0.12633	G	2592	None	TCPSI:Total cholesterol (mmol/L)	HDL Cholesterol,lipids	Phospholipid levels (plasma),Lipoprotein-associated phospholipase A2 activity and mass,Metabolic syndrome,Vitamin E levels,HDL cholesterol,Triglycerides,LDL cholesterol,Coronary heart disease,Cholesterol, total,Hypertriglyceridemia	22359512,22003152,22399527,21729881,19060906,20686565,20864672,21378990,20657596
ZNF259	rs964184	11	116648917	Cholesterol	Non-Hispanic White	NHANES 9902	0.00980405	0.01686	G	3950	ln + 1	LBXSCH:Serum Cholesterol (mg/dL)	HDL Cholesterol,lipids	Phospholipid levels (plasma),Lipoprotein-associated phospholipase A2 activity and mass,Metabolic syndrome,Vitamin E levels,HDL cholesterol,Triglycerides,LDL cholesterol,Coronary heart disease,Cholesterol, total,Hypertriglyceridemia	22359512,22003152,22399527,21729881,19060906,20686565,20864672,21378990,20657596
ZNF259	rs964184	11	116648917	Cholesterol	Non-Hispanic White	NHANES 9902	0.00980405	0.01686	G	3950	ln + 1	LBXSCH:Cholesterol, total (mg/dL)	HDL Cholesterol,lipids	Phospholipid levels (plasma),Lipoprotein-associated phospholipase A2 activity and mass,Metabolic syndrome,Vitamin E levels,HDL cholesterol,Triglycerides,LDL cholesterol,Coronary heart disease,Cholesterol, total,Hypertriglyceridemia	22359512,22003152,22399527,21729881,19060906,20686565,20864672,21378990,20657596
ZNF259	rs964184	11	116648917	Cholesterol	Non-Hispanic White	NHANES 9902	0.00980405	0.01686	G	3950	ln + 1	LBXSCH:Cholesterol, total (mg/dL)	HDL Cholesterol,lipids	Phospholipid levels (plasma),Lipoprotein-associated phospholipase A2 activity and mass,Metabolic syndrome,Vitamin E levels,HDL cholesterol,Triglycerides,LDL cholesterol,Coronary heart disease,Cholesterol, total,Hypertriglyceridemia	22359512,22003152,22399527,21729881,19060906,20686565,20864672,21378990,20657596
ZNF259	rs964184	11	116648917	Triglycerides	Mexican American	NHANES 9902	1e-10	0.11731	G	937	ln + 1	LBDTRSI:Triglyceride (mmol/L)	HDL Cholesterol,lipids	Phospholipid levels (plasma),Lipoprotein-associated phospholipase A2 activity and mass,Metabolic syndrome,Vitamin E levels,HDL cholesterol,Triglycerides,LDL cholesterol,Coronary heart disease,Cholesterol, total,Hypertriglyceridemia	22359512,22003152,22399527,21729881,19060906,20686565,20864672,21378990,20657596
ZNF259	rs964184	11	116648917	Triglycerides	Mexican American	NHANES 9902	1e-10	0.49342	G	937	None	LBDTRSI:Triglyceride (mmol/L)	HDL Cholesterol,lipids	Phospholipid levels (plasma),Lipoprotein-associated phospholipase A2 activity and mass,Metabolic syndrome,Vitamin E levels,HDL cholesterol,Triglycerides,LDL cholesterol,Coronary heart disease,Cholesterol, total,Hypertriglyceridemia	22359512,22003152,22399527,21729881,19060906,20686565,20864672,21378990,20657596
ZNF259	rs964184	11	116648917	Triglycerides	Mexican American	NHANES 9902	1e-10	43.6853	G	937	None	LBXTR:Triglyceride (mg/dL)	HDL Cholesterol,lipids	Phospholipid levels (plasma),Lipoprotein-associated phospholipase A2 activity and mass,Metabolic syndrome,Vitamin E levels,HDL cholesterol,Triglycerides,LDL cholesterol,Coronary heart disease,Cholesterol, total,Hypertriglyceridemia	22359512,22003152,22399527,21729881,19060906,20686565,20864672,21378990,20657596
ZNF259	rs964184	11	116648917	Triglycerides	Mexican American	NHANES 9902	5e-10	0.17602	G	937	ln + 1	LBXTR:Triglyceride (mg/dL)	HDL Cholesterol,lipids	Phospholipid levels (plasma),Lipoprotein-associated phospholipase A2 activity and mass,Metabolic syndrome,Vitamin E levels,HDL cholesterol,Triglycerides,LDL cholesterol,Coronary heart disease,Cholesterol, total,Hypertriglyceridemia	22359512,22003152,22399527,21729881,19060906,20686565,20864672,21378990,20657596
ZNF259	rs964184	11	116648917	Triglycerides	Mexican American	NHANES 9902	3.90706e-20	0.01296	G	1857	ln + 1	LBDSTRSI:Triglycerides (mmol/L)	HDL Cholesterol,lipids	Phospholipid levels (plasma),Lipoprotein-associated phospholipase A2 activity and mass,Metabolic syndrome,Vitamin E levels,HDL cholesterol,Triglycerides,LDL cholesterol,Coronary heart disease,Cholesterol, total,Hypertriglyceridemia	22359512,22003152,22399527,21729881,19060906,20686565,20864672,21378990,20657596
ZNF259	rs964184	11	116648917	Triglycerides	Mexican American	NHANES 9902	4.2217e-18	0.05569	G	1857	None	LBDSTRSI:Triglycerides (mmol/L)	HDL Cholesterol,lipids	Phospholipid levels (plasma),Lipoprotein-associated phospholipase A2 activity and mass,Metabolic syndrome,Vitamin E levels,HDL cholesterol,Triglycerides,LDL cholesterol,Coronary heart disease,Cholesterol, total,Hypertriglyceridemia	22359512,22003152,22399527,21729881,19060906,20686565,20864672,21378990,20657596
ZNF259	rs964184	11	116648917	Triglycerides	Mexican American	NHANES 9902	3.65839e-19	0.0205	G	1857	ln + 1	LBXSTR:Triglycerides (mg/dL)	HDL Cholesterol,lipids	Phospholipid levels (plasma),Lipoprotein-associated phospholipase A2 activity and mass,Metabolic syndrome,Vitamin E levels,HDL cholesterol,Triglycerides,LDL cholesterol,Coronary heart disease,Cholesterol, total,Hypertriglyceridemia	22359512,22003152,22399527,21729881,19060906,20686565,20864672,21378990,20657596
ZNF259	rs964184	11	116648917	Triglycerides	Mexican American	NHANES 9902	4.20707e-18	4.93258	G	1857	None	LBXSTR:Triglycerides (mg/dL)	HDL Cholesterol,lipids	Phospholipid levels (plasma),Lipoprotein-associated phospholipase A2 activity and mass,Metabolic syndrome,Vitamin E levels,HDL cholesterol,Triglycerides,LDL cholesterol,Coronary heart disease,Cholesterol, total,Hypertriglyceridemia	22359512,22003152,22399527,21729881,19060906,20686565,20864672,21378990,20657596
ZNF259	rs964184	11	116648917	Triglycerides	Mexican American	NHANES iii	5.11448e-13	0.01989	G	2040	ln + 1	TGP:Triglyceride (mg/dL)	HDL Cholesterol,lipids	Phospholipid levels (plasma),Lipoprotein-associated phospholipase A2 activity and mass,Metabolic syndrome,Vitamin E levels,HDL cholesterol,Triglycerides,LDL cholesterol,Coronary heart disease,Cholesterol, total,Hypertriglyceridemia	22359512,22003152,22399527,21729881,19060906,20686565,20864672,21378990,20657596
ZNF259	rs964184	11	116648917	Triglycerides	Mexican American	NHANES iii	5.11448e-13	0.01989	G	2040	ln + 1	TGP:Triglyceride (mg/dL)	HDL Cholesterol,lipids	Phospholipid levels (plasma),Lipoprotein-associated phospholipase A2 activity and mass,Metabolic syndrome,Vitamin E levels,HDL cholesterol,Triglycerides,LDL cholesterol,Coronary heart disease,Cholesterol, total,Hypertriglyceridemia	22359512,22003152,22399527,21729881,19060906,20686565,20864672,21378990,20657596
ZNF259	rs964184	11	116648917	Triglycerides	Mexican American	NHANES iii	5.11448e-13	0.01989	G	2040	ln + 1	TGP:Serumtriglycerides(mg/dL)	HDL Cholesterol,lipids	Phospholipid levels (plasma),Lipoprotein-associated phospholipase A2 activity and mass,Metabolic syndrome,Vitamin E levels,HDL cholesterol,Triglycerides,LDL cholesterol,Coronary heart disease,Cholesterol, total,Hypertriglyceridemia	22359512,22003152,22399527,21729881,19060906,20686565,20864672,21378990,20657596
ZNF259	rs964184	11	116648917	Triglycerides	Mexican American	NHANES iii	5.56168e-12	4.10994	G	2040	None	TGP:Triglyceride (mg/dL)	HDL Cholesterol,lipids	Phospholipid levels (plasma),Lipoprotein-associated phospholipase A2 activity and mass,Metabolic syndrome,Vitamin E levels,HDL cholesterol,Triglycerides,LDL cholesterol,Coronary heart disease,Cholesterol, total,Hypertriglyceridemia	22359512,22003152,22399527,21729881,19060906,20686565,20864672,21378990,20657596
ZNF259	rs964184	11	116648917	Triglycerides	Mexican American	NHANES iii	5.56168e-12	4.10994	G	2040	None	TGP:Triglyceride (mg/dL)	HDL Cholesterol,lipids	Phospholipid levels (plasma),Lipoprotein-associated phospholipase A2 activity and mass,Metabolic syndrome,Vitamin E levels,HDL cholesterol,Triglycerides,LDL cholesterol,Coronary heart disease,Cholesterol, total,Hypertriglyceridemia	22359512,22003152,22399527,21729881,19060906,20686565,20864672,21378990,20657596
ZNF259	rs964184	11	116648917	Triglycerides	Mexican American	NHANES iii	5.56168e-12	4.10994	G	2040	None	TGP:Serumtriglycerides(mg/dL)	HDL Cholesterol,lipids	Phospholipid levels (plasma),Lipoprotein-associated phospholipase A2 activity and mass,Metabolic syndrome,Vitamin E levels,HDL cholesterol,Triglycerides,LDL cholesterol,Coronary heart disease,Cholesterol, total,Hypertriglyceridemia	22359512,22003152,22399527,21729881,19060906,20686565,20864672,21378990,20657596
ZNF259	rs964184	11	116648917	Triglycerides	Mexican American	NHANES iii	1.71679e-13	0.01246	G	2040	ln + 1	TGPSI:Triglyceride (mmol/L)	HDL Cholesterol,lipids	Phospholipid levels (plasma),Lipoprotein-associated phospholipase A2 activity and mass,Metabolic syndrome,Vitamin E levels,HDL cholesterol,Triglycerides,LDL cholesterol,Coronary heart disease,Cholesterol, total,Hypertriglyceridemia	22359512,22003152,22399527,21729881,19060906,20686565,20864672,21378990,20657596
ZNF259	rs964184	11	116648917	Triglycerides	Mexican American	NHANES iii	1.71679e-13	0.01246	G	2040	ln + 1	TGPSI:Triglyceride (mmol/L)	HDL Cholesterol,lipids	Phospholipid levels (plasma),Lipoprotein-associated phospholipase A2 activity and mass,Metabolic syndrome,Vitamin E levels,HDL cholesterol,Triglycerides,LDL cholesterol,Coronary heart disease,Cholesterol, total,Hypertriglyceridemia	22359512,22003152,22399527,21729881,19060906,20686565,20864672,21378990,20657596
ZNF259	rs964184	11	116648917	Triglycerides	Mexican American	NHANES iii	1.71679e-13	0.01246	G	2040	ln + 1	TGPSI:Serumtriglycerides:SI(mmol/L)	HDL Cholesterol,lipids	Phospholipid levels (plasma),Lipoprotein-associated phospholipase A2 activity and mass,Metabolic syndrome,Vitamin E levels,HDL cholesterol,Triglycerides,LDL cholesterol,Coronary heart disease,Cholesterol, total,Hypertriglyceridemia	22359512,22003152,22399527,21729881,19060906,20686565,20864672,21378990,20657596
ZNF259	rs964184	11	116648917	Triglycerides	Mexican American	NHANES iii	5.50868e-12	0.0464	G	2040	None	TGPSI:Triglyceride (mmol/L)	HDL Cholesterol,lipids	Phospholipid levels (plasma),Lipoprotein-associated phospholipase A2 activity and mass,Metabolic syndrome,Vitamin E levels,HDL cholesterol,Triglycerides,LDL cholesterol,Coronary heart disease,Cholesterol, total,Hypertriglyceridemia	22359512,22003152,22399527,21729881,19060906,20686565,20864672,21378990,20657596
ZNF259	rs964184	11	116648917	Triglycerides	Mexican American	NHANES iii	5.50868e-12	0.0464	G	2040	None	TGPSI:Triglyceride (mmol/L)	HDL Cholesterol,lipids	Phospholipid levels (plasma),Lipoprotein-associated phospholipase A2 activity and mass,Metabolic syndrome,Vitamin E levels,HDL cholesterol,Triglycerides,LDL cholesterol,Coronary heart disease,Cholesterol, total,Hypertriglyceridemia	22359512,22003152,22399527,21729881,19060906,20686565,20864672,21378990,20657596
ZNF259	rs964184	11	116648917	Triglycerides	Mexican American	NHANES iii	5.50868e-12	0.0464	G	2040	None	TGPSI:Serumtriglycerides:SI(mmol/L)	HDL Cholesterol,lipids	Phospholipid levels (plasma),Lipoprotein-associated phospholipase A2 activity and mass,Metabolic syndrome,Vitamin E levels,HDL cholesterol,Triglycerides,LDL cholesterol,Coronary heart disease,Cholesterol, total,Hypertriglyceridemia	22359512,22003152,22399527,21729881,19060906,20686565,20864672,21378990,20657596
ZNF259	rs964184	11	116648917	Triglycerides	Non-Hispanic White	NHANES iii	6e-09	0.08021	G	2594	ln + 1	TGPSI:Triglyceride (mmol/L)	HDL Cholesterol,lipids	Phospholipid levels (plasma),Lipoprotein-associated phospholipase A2 activity and mass,Metabolic syndrome,Vitamin E levels,HDL cholesterol,Triglycerides,LDL cholesterol,Coronary heart disease,Cholesterol, total,Hypertriglyceridemia	22359512,22003152,22399527,21729881,19060906,20686565,20864672,21378990,20657596
ZNF259	rs964184	11	116648917	Triglycerides	Non-Hispanic White	NHANES iii	6e-09	0.08021	G	2594	ln + 1	TGPSI:Triglyceride (mmol/L)	HDL Cholesterol,lipids	Phospholipid levels (plasma),Lipoprotein-associated phospholipase A2 activity and mass,Metabolic syndrome,Vitamin E levels,HDL cholesterol,Triglycerides,LDL cholesterol,Coronary heart disease,Cholesterol, total,Hypertriglyceridemia	22359512,22003152,22399527,21729881,19060906,20686565,20864672,21378990,20657596
ZNF259	rs964184	11	116648917	Triglycerides	Non-Hispanic White	NHANES iii	6e-09	0.08021	G	2594	ln + 1	TGPSI:Serumtriglycerides:SI(mmol/L)	HDL Cholesterol,lipids	Phospholipid levels (plasma),Lipoprotein-associated phospholipase A2 activity and mass,Metabolic syndrome,Vitamin E levels,HDL cholesterol,Triglycerides,LDL cholesterol,Coronary heart disease,Cholesterol, total,Hypertriglyceridemia	22359512,22003152,22399527,21729881,19060906,20686565,20864672,21378990,20657596
ZNF259	rs964184	11	116648917	Triglycerides	Non-Hispanic White	NHANES iii	1.4e-08	0.1265	G	2594	ln + 1	TGP:Triglyceride (mg/dL)	HDL Cholesterol,lipids	Phospholipid levels (plasma),Lipoprotein-associated phospholipase A2 activity and mass,Metabolic syndrome,Vitamin E levels,HDL cholesterol,Triglycerides,LDL cholesterol,Coronary heart disease,Cholesterol, total,Hypertriglyceridemia	22359512,22003152,22399527,21729881,19060906,20686565,20864672,21378990,20657596
ZNF259	rs964184	11	116648917	Triglycerides	Non-Hispanic White	NHANES iii	1.4e-08	0.1265	G	2594	ln + 1	TGP:Triglyceride (mg/dL)	HDL Cholesterol,lipids	Phospholipid levels (plasma),Lipoprotein-associated phospholipase A2 activity and mass,Metabolic syndrome,Vitamin E levels,HDL cholesterol,Triglycerides,LDL cholesterol,Coronary heart disease,Cholesterol, total,Hypertriglyceridemia	22359512,22003152,22399527,21729881,19060906,20686565,20864672,21378990,20657596
ZNF259	rs964184	11	116648917	Triglycerides	Non-Hispanic White	NHANES iii	1.4e-08	0.1265	G	2594	ln + 1	TGP:Serumtriglycerides(mg/dL)	HDL Cholesterol,lipids	Phospholipid levels (plasma),Lipoprotein-associated phospholipase A2 activity and mass,Metabolic syndrome,Vitamin E levels,HDL cholesterol,Triglycerides,LDL cholesterol,Coronary heart disease,Cholesterol, total,Hypertriglyceridemia	22359512,22003152,22399527,21729881,19060906,20686565,20864672,21378990,20657596
ZNF259	rs964184	11	116648917	Triglycerides	Non-Hispanic White	NHANES iii	3.9e-08	0.28803	G	2594	None	TGPSI:Triglyceride (mmol/L)	HDL Cholesterol,lipids	Phospholipid levels (plasma),Lipoprotein-associated phospholipase A2 activity and mass,Metabolic syndrome,Vitamin E levels,HDL cholesterol,Triglycerides,LDL cholesterol,Coronary heart disease,Cholesterol, total,Hypertriglyceridemia	22359512,22003152,22399527,21729881,19060906,20686565,20864672,21378990,20657596
ZNF259	rs964184	11	116648917	Triglycerides	Non-Hispanic White	NHANES iii	3.9e-08	0.28803	G	2594	None	TGPSI:Triglyceride (mmol/L)	HDL Cholesterol,lipids	Phospholipid levels (plasma),Lipoprotein-associated phospholipase A2 activity and mass,Metabolic syndrome,Vitamin E levels,HDL cholesterol,Triglycerides,LDL cholesterol,Coronary heart disease,Cholesterol, total,Hypertriglyceridemia	22359512,22003152,22399527,21729881,19060906,20686565,20864672,21378990,20657596
ZNF259	rs964184	11	116648917	Triglycerides	Non-Hispanic White	NHANES iii	3.9e-08	0.28803	G	2594	None	TGPSI:Serumtriglycerides:SI(mmol/L)	HDL Cholesterol,lipids	Phospholipid levels (plasma),Lipoprotein-associated phospholipase A2 activity and mass,Metabolic syndrome,Vitamin E levels,HDL cholesterol,Triglycerides,LDL cholesterol,Coronary heart disease,Cholesterol, total,Hypertriglyceridemia	22359512,22003152,22399527,21729881,19060906,20686565,20864672,21378990,20657596
ZNF259	rs964184	11	116648917	Triglycerides	Non-Hispanic White	NHANES iii	3.9e-08	25.507	G	2594	None	TGP:Triglyceride (mg/dL)	HDL Cholesterol,lipids	Phospholipid levels (plasma),Lipoprotein-associated phospholipase A2 activity and mass,Metabolic syndrome,Vitamin E levels,HDL cholesterol,Triglycerides,LDL cholesterol,Coronary heart disease,Cholesterol, total,Hypertriglyceridemia	22359512,22003152,22399527,21729881,19060906,20686565,20864672,21378990,20657596
ZNF259	rs964184	11	116648917	Triglycerides	Non-Hispanic White	NHANES iii	3.9e-08	25.507	G	2594	None	TGP:Triglyceride (mg/dL)	HDL Cholesterol,lipids	Phospholipid levels (plasma),Lipoprotein-associated phospholipase A2 activity and mass,Metabolic syndrome,Vitamin E levels,HDL cholesterol,Triglycerides,LDL cholesterol,Coronary heart disease,Cholesterol, total,Hypertriglyceridemia	22359512,22003152,22399527,21729881,19060906,20686565,20864672,21378990,20657596
ZNF259	rs964184	11	116648917	Triglycerides	Non-Hispanic White	NHANES iii	3.9e-08	25.507	G	2594	None	TGP:Serumtriglycerides(mg/dL)	HDL Cholesterol,lipids	Phospholipid levels (plasma),Lipoprotein-associated phospholipase A2 activity and mass,Metabolic syndrome,Vitamin E levels,HDL cholesterol,Triglycerides,LDL cholesterol,Coronary heart disease,Cholesterol, total,Hypertriglyceridemia	22359512,22003152,22399527,21729881,19060906,20686565,20864672,21378990,20657596
ZNF259	rs964184	11	116648917	Triglycerides	Non-Hispanic White	NHANES 9902	7.51e-07	30.5893	G	1954	None	LBXTR:Triglyceride (mg/dL)	HDL Cholesterol,lipids	Phospholipid levels (plasma),Lipoprotein-associated phospholipase A2 activity and mass,Metabolic syndrome,Vitamin E levels,HDL cholesterol,Triglycerides,LDL cholesterol,Coronary heart disease,Cholesterol, total,Hypertriglyceridemia	22359512,22003152,22399527,21729881,19060906,20686565,20864672,21378990,20657596
ZNF259	rs964184	11	116648917	Triglycerides	Non-Hispanic White	NHANES 9902	7.54e-07	0.34532	G	1954	None	LBDTRSI:Triglyceride (mmol/L)	HDL Cholesterol,lipids	Phospholipid levels (plasma),Lipoprotein-associated phospholipase A2 activity and mass,Metabolic syndrome,Vitamin E levels,HDL cholesterol,Triglycerides,LDL cholesterol,Coronary heart disease,Cholesterol, total,Hypertriglyceridemia	22359512,22003152,22399527,21729881,19060906,20686565,20864672,21378990,20657596
ZNF259	rs964184	11	116648917	Vitamin E	Mexican American	NHANES iii	3.71e-05	1.59158	G	2039	None	VEPSI:Vitamin E (umol/L)	HDL Cholesterol,lipids	Phospholipid levels (plasma),Lipoprotein-associated phospholipase A2 activity and mass,Metabolic syndrome,Vitamin E levels,HDL cholesterol,Triglycerides,LDL cholesterol,Coronary heart disease,Cholesterol, total,Hypertriglyceridemia	22359512,22003152,22399527,21729881,19060906,20686565,20864672,21378990,20657596
ZNF259	rs964184	11	116648917	Vitamin E	Mexican American	NHANES iii	3.71e-05	1.59158	G	2039	None	VEPSI:Vitamin E (umol/L)	HDL Cholesterol,lipids	Phospholipid levels (plasma),Lipoprotein-associated phospholipase A2 activity and mass,Metabolic syndrome,Vitamin E levels,HDL cholesterol,Triglycerides,LDL cholesterol,Coronary heart disease,Cholesterol, total,Hypertriglyceridemia	22359512,22003152,22399527,21729881,19060906,20686565,20864672,21378990,20657596
ZNF259	rs964184	11	116648917	Vitamin E	Mexican American	NHANES iii	3.72e-05	68.5329	G	2039	None	VEP:Vitamin E (ug/dL)	HDL Cholesterol,lipids	Phospholipid levels (plasma),Lipoprotein-associated phospholipase A2 activity and mass,Metabolic syndrome,Vitamin E levels,HDL cholesterol,Triglycerides,LDL cholesterol,Coronary heart disease,Cholesterol, total,Hypertriglyceridemia	22359512,22003152,22399527,21729881,19060906,20686565,20864672,21378990,20657596
ZNF259	rs964184	11	116648917	Vitamin E	Mexican American	NHANES iii	3.72e-05	68.5329	G	2039	None	VEP:Vitamin E (ug/dL)	HDL Cholesterol,lipids	Phospholipid levels (plasma),Lipoprotein-associated phospholipase A2 activity and mass,Metabolic syndrome,Vitamin E levels,HDL cholesterol,Triglycerides,LDL cholesterol,Coronary heart disease,Cholesterol, total,Hypertriglyceridemia	22359512,22003152,22399527,21729881,19060906,20686565,20864672,21378990,20657596
ZNF259	rs964184	11	116648917	Vitamin E	Mexican American	NHANES iii	3.72e-05	68.5329	G	2039	None	VEP:SerumvitaminE(ug/dL)	HDL Cholesterol,lipids	Phospholipid levels (plasma),Lipoprotein-associated phospholipase A2 activity and mass,Metabolic syndrome,Vitamin E levels,HDL cholesterol,Triglycerides,LDL cholesterol,Coronary heart disease,Cholesterol, total,Hypertriglyceridemia	22359512,22003152,22399527,21729881,19060906,20686565,20864672,21378990,20657596
ZNF259	rs964184	11	116648917	Vitamin E	Mexican American	NHANES 9902	0.000769562	0.05818	G	955	ln + 1	LBDVIESI:Vitamin E (umol/L)	HDL Cholesterol,lipids	Phospholipid levels (plasma),Lipoprotein-associated phospholipase A2 activity and mass,Metabolic syndrome,Vitamin E levels,HDL cholesterol,Triglycerides,LDL cholesterol,Coronary heart disease,Cholesterol, total,Hypertriglyceridemia	22359512,22003152,22399527,21729881,19060906,20686565,20864672,21378990,20657596
ZNF259	rs964184	11	116648917	Vitamin E	Mexican American	NHANES 9902	0.000780217	0.06012	G	955	ln + 1	LBXVIE:Vitamin E (ug/dL)	HDL Cholesterol,lipids	Phospholipid levels (plasma),Lipoprotein-associated phospholipase A2 activity and mass,Metabolic syndrome,Vitamin E levels,HDL cholesterol,Triglycerides,LDL cholesterol,Coronary heart disease,Cholesterol, total,Hypertriglyceridemia	22359512,22003152,22399527,21729881,19060906,20686565,20864672,21378990,20657596
ZNF259	rs964184	11	116648917	Vitamin E	Mexican American	NHANES 9902	0.000795988	90.8571	G	955	None	LBXVIE:Vitamin E (ug/dL)	HDL Cholesterol,lipids	Phospholipid levels (plasma),Lipoprotein-associated phospholipase A2 activity and mass,Metabolic syndrome,Vitamin E levels,HDL cholesterol,Triglycerides,LDL cholesterol,Coronary heart disease,Cholesterol, total,Hypertriglyceridemia	22359512,22003152,22399527,21729881,19060906,20686565,20864672,21378990,20657596
ZNF259	rs964184	11	116648917	Vitamin E	Mexican American	NHANES 9902	0.000796038	2.1097	G	955	None	LBDVIESI:Vitamin E (umol/L)	HDL Cholesterol,lipids	Phospholipid levels (plasma),Lipoprotein-associated phospholipase A2 activity and mass,Metabolic syndrome,Vitamin E levels,HDL cholesterol,Triglycerides,LDL cholesterol,Coronary heart disease,Cholesterol, total,Hypertriglyceridemia	22359512,22003152,22399527,21729881,19060906,20686565,20864672,21378990,20657596
ZNF259	rs964184	11	116648917	Vitamin E	Non-Hispanic White	NHANES iii	6.63e-07	2.72133	G	2594	None	VEPSI:Vitamin E (umol/L)	HDL Cholesterol,lipids	Phospholipid levels (plasma),Lipoprotein-associated phospholipase A2 activity and mass,Metabolic syndrome,Vitamin E levels,HDL cholesterol,Triglycerides,LDL cholesterol,Coronary heart disease,Cholesterol, total,Hypertriglyceridemia	22359512,22003152,22399527,21729881,19060906,20686565,20864672,21378990,20657596
ZNF259	rs964184	11	116648917	Vitamin E	Non-Hispanic White	NHANES iii	6.63e-07	2.72133	G	2594	None	VEPSI:Vitamin E (umol/L)	HDL Cholesterol,lipids	Phospholipid levels (plasma),Lipoprotein-associated phospholipase A2 activity and mass,Metabolic syndrome,Vitamin E levels,HDL cholesterol,Triglycerides,LDL cholesterol,Coronary heart disease,Cholesterol, total,Hypertriglyceridemia	22359512,22003152,22399527,21729881,19060906,20686565,20864672,21378990,20657596
ZNF259	rs964184	11	116648917	Vitamin E	Non-Hispanic White	NHANES iii	6.65e-07	117.189	G	2594	None	VEP:Vitamin E (ug/dL)	HDL Cholesterol,lipids	Phospholipid levels (plasma),Lipoprotein-associated phospholipase A2 activity and mass,Metabolic syndrome,Vitamin E levels,HDL cholesterol,Triglycerides,LDL cholesterol,Coronary heart disease,Cholesterol, total,Hypertriglyceridemia	22359512,22003152,22399527,21729881,19060906,20686565,20864672,21378990,20657596
ZNF259	rs964184	11	116648917	Vitamin E	Non-Hispanic White	NHANES iii	6.65e-07	117.189	G	2594	None	VEP:Vitamin E (ug/dL)	HDL Cholesterol,lipids	Phospholipid levels (plasma),Lipoprotein-associated phospholipase A2 activity and mass,Metabolic syndrome,Vitamin E levels,HDL cholesterol,Triglycerides,LDL cholesterol,Coronary heart disease,Cholesterol, total,Hypertriglyceridemia	22359512,22003152,22399527,21729881,19060906,20686565,20864672,21378990,20657596
ZNF259	rs964184	11	116648917	Vitamin E	Non-Hispanic White	NHANES iii	6.65e-07	117.189	G	2594	None	VEP:SerumvitaminE(ug/dL)	HDL Cholesterol,lipids	Phospholipid levels (plasma),Lipoprotein-associated phospholipase A2 activity and mass,Metabolic syndrome,Vitamin E levels,HDL cholesterol,Triglycerides,LDL cholesterol,Coronary heart disease,Cholesterol, total,Hypertriglyceridemia	22359512,22003152,22399527,21729881,19060906,20686565,20864672,21378990,20657596
ZNF259	rs964184	11	116648917	Vitamin E	Non-Hispanic White	NHANES 9902	0.000193238	0.07794	G	1622	ln + 1	LBXVIE:Vitamin E (ug/dL)	HDL Cholesterol,lipids	Phospholipid levels (plasma),Lipoprotein-associated phospholipase A2 activity and mass,Metabolic syndrome,Vitamin E levels,HDL cholesterol,Triglycerides,LDL cholesterol,Coronary heart disease,Cholesterol, total,Hypertriglyceridemia	22359512,22003152,22399527,21729881,19060906,20686565,20864672,21378990,20657596
ZNF259	rs964184	11	116648917	Vitamin E	Non-Hispanic White	NHANES 9902	0.000200623	0.07536	G	1622	ln + 1	LBDVIESI:Vitamin E (umol/L)	HDL Cholesterol,lipids	Phospholipid levels (plasma),Lipoprotein-associated phospholipase A2 activity and mass,Metabolic syndrome,Vitamin E levels,HDL cholesterol,Triglycerides,LDL cholesterol,Coronary heart disease,Cholesterol, total,Hypertriglyceridemia	22359512,22003152,22399527,21729881,19060906,20686565,20864672,21378990,20657596
ZNF259	rs964184	11	116648917	Vitamin E	Non-Hispanic White	NHANES 9902	0.00100418	112.597	G	1622	None	LBXVIE:Vitamin E (ug/dL)	HDL Cholesterol,lipids	Phospholipid levels (plasma),Lipoprotein-associated phospholipase A2 activity and mass,Metabolic syndrome,Vitamin E levels,HDL cholesterol,Triglycerides,LDL cholesterol,Coronary heart disease,Cholesterol, total,Hypertriglyceridemia	22359512,22003152,22399527,21729881,19060906,20686565,20864672,21378990,20657596
ZNF259	rs964184	11	116648917	Vitamin E	Non-Hispanic White	NHANES 9902	0.00100556	2.61418	G	1622	None	LBDVIESI:Vitamin E (umol/L)	HDL Cholesterol,lipids	Phospholipid levels (plasma),Lipoprotein-associated phospholipase A2 activity and mass,Metabolic syndrome,Vitamin E levels,HDL cholesterol,Triglycerides,LDL cholesterol,Coronary heart disease,Cholesterol, total,Hypertriglyceridemia	22359512,22003152,22399527,21729881,19060906,20686565,20864672,21378990,20657596
ZNF259	rs12286037	11	116652207	Triglycerides	Mexican American	NHANES 9902	3.36e-05	0.41176	T	936	None	LBDTRSI:Triglyceride (mmol/L)	Triglycerides	Lipoprotein-associated phospholipase A2 activity and mass,Triglycerides,Metabolic syndrome (bivariate traits)	20442857,18193043,21386085
ZNF259	rs12286037	11	116652207	Triglycerides	Mexican American	NHANES 9902	3.41e-05	36.4459	T	936	None	LBXTR:Triglyceride (mg/dL)	Triglycerides	Lipoprotein-associated phospholipase A2 activity and mass,Triglycerides,Metabolic syndrome (bivariate traits)	20442857,18193043,21386085
ZNF259	rs12286037	11	116652207	Triglycerides	Mexican American	NHANES 9902	0.000125505	25.9721	T	1862	None	LBXSTR:Triglycerides (mg/dL)	Triglycerides	Lipoprotein-associated phospholipase A2 activity and mass,Triglycerides,Metabolic syndrome (bivariate traits)	20442857,18193043,21386085
ZNF259	rs12286037	11	116652207	Triglycerides	Mexican American	NHANES 9902	0.000125534	0.29322	T	1862	None	LBDSTRSI:Triglycerides (mmol/L)	Triglycerides	Lipoprotein-associated phospholipase A2 activity and mass,Triglycerides,Metabolic syndrome (bivariate traits)	20442857,18193043,21386085
ZNF259	rs12286037	11	116652207	Triglycerides	Mexican American	NHANES 9902	0.000506543	0.0832	T	936	ln + 1	LBDTRSI:Triglyceride (mmol/L)	Triglycerides	Lipoprotein-associated phospholipase A2 activity and mass,Triglycerides,Metabolic syndrome (bivariate traits)	20442857,18193043,21386085
ZNF259	rs12286037	11	116652207	Triglycerides	Mexican American	NHANES iii	0.000822449	0.09185	T	1826	ln + 1	TGP:Triglyceride (mg/dL)	Triglycerides	Lipoprotein-associated phospholipase A2 activity and mass,Triglycerides,Metabolic syndrome (bivariate traits)	20442857,18193043,21386085
ZNF259	rs12286037	11	116652207	Triglycerides	Mexican American	NHANES iii	0.000822449	0.09185	T	1826	ln + 1	TGP:Triglyceride (mg/dL)	Triglycerides	Lipoprotein-associated phospholipase A2 activity and mass,Triglycerides,Metabolic syndrome (bivariate traits)	20442857,18193043,21386085
ZNF259	rs12286037	11	116652207	Triglycerides	Mexican American	NHANES iii	0.000822449	0.09185	T	1826	ln + 1	TGP:Serumtriglycerides(mg/dL)	Triglycerides	Lipoprotein-associated phospholipase A2 activity and mass,Triglycerides,Metabolic syndrome (bivariate traits)	20442857,18193043,21386085
ZNF259	rs12286037	11	116652207	Triglycerides	Mexican American	NHANES 9902	0.000846825	0.05916	T	1862	ln + 1	LBDSTRSI:Triglycerides (mmol/L)	Triglycerides	Lipoprotein-associated phospholipase A2 activity and mass,Triglycerides,Metabolic syndrome (bivariate traits)	20442857,18193043,21386085
ZNF259	rs12286037	11	116652207	Triglycerides	Mexican American	NHANES 9902	0.00147989	0.0889	T	1862	ln + 1	LBXSTR:Triglycerides (mg/dL)	Triglycerides	Lipoprotein-associated phospholipase A2 activity and mass,Triglycerides,Metabolic syndrome (bivariate traits)	20442857,18193043,21386085
ZNF259	rs12286037	11	116652207	Triglycerides	Mexican American	NHANES iii	0.00154126	0.05459	T	1826	ln + 1	TGPSI:Triglyceride (mmol/L)	Triglycerides	Lipoprotein-associated phospholipase A2 activity and mass,Triglycerides,Metabolic syndrome (bivariate traits)	20442857,18193043,21386085
ZNF259	rs12286037	11	116652207	Triglycerides	Mexican American	NHANES iii	0.00154126	0.05459	T	1826	ln + 1	TGPSI:Triglyceride (mmol/L)	Triglycerides	Lipoprotein-associated phospholipase A2 activity and mass,Triglycerides,Metabolic syndrome (bivariate traits)	20442857,18193043,21386085
ZNF259	rs12286037	11	116652207	Triglycerides	Mexican American	NHANES iii	0.00154126	0.05459	T	1826	ln + 1	TGPSI:Serumtriglycerides:SI(mmol/L)	Triglycerides	Lipoprotein-associated phospholipase A2 activity and mass,Triglycerides,Metabolic syndrome (bivariate traits)	20442857,18193043,21386085
ZNF259	rs12286037	11	116652207	Triglycerides	Mexican American	NHANES 9902	0.0017486	0.11678	T	936	ln + 1	LBXTR:Triglyceride (mg/dL)	Triglycerides	Lipoprotein-associated phospholipase A2 activity and mass,Triglycerides,Metabolic syndrome (bivariate traits)	20442857,18193043,21386085
ZNF259	rs12286037	11	116652207	Triglycerides	Non-Hispanic White	NHANES 9902	1.59e-07	0.07663	T	3969	ln + 1	LBDSTRSI:Triglycerides (mmol/L)	Triglycerides	Lipoprotein-associated phospholipase A2 activity and mass,Triglycerides,Metabolic syndrome (bivariate traits)	20442857,18193043,21386085
ZNF259	rs12286037	11	116652207	Triglycerides	Non-Hispanic White	NHANES 9902	8.67e-07	0.27459	T	3969	None	LBDSTRSI:Triglycerides (mmol/L)	Triglycerides	Lipoprotein-associated phospholipase A2 activity and mass,Triglycerides,Metabolic syndrome (bivariate traits)	20442857,18193043,21386085
ZNF259	rs12286037	11	116652207	Triglycerides	Non-Hispanic White	NHANES 9902	8.67e-07	24.3218	T	3969	None	LBXSTR:Triglycerides (mg/dL)	Triglycerides	Lipoprotein-associated phospholipase A2 activity and mass,Triglycerides,Metabolic syndrome (bivariate traits)	20442857,18193043,21386085
ZNF259	rs12286037	11	116652207	Triglycerides	Non-Hispanic White	NHANES 9902	8.82e-07	0.11642	T	3969	ln + 1	LBXSTR:Triglycerides (mg/dL)	Triglycerides	Lipoprotein-associated phospholipase A2 activity and mass,Triglycerides,Metabolic syndrome (bivariate traits)	20442857,18193043,21386085
ZNF259	rs12286037	11	116652207	Triglycerides	Non-Hispanic White	NHANES iii	1.19e-06	31.4635	T	2441	None	TGP:Triglyceride (mg/dL)	Triglycerides	Lipoprotein-associated phospholipase A2 activity and mass,Triglycerides,Metabolic syndrome (bivariate traits)	20442857,18193043,21386085
ZNF259	rs12286037	11	116652207	Triglycerides	Non-Hispanic White	NHANES iii	1.19e-06	31.4635	T	2441	None	TGP:Triglyceride (mg/dL)	Triglycerides	Lipoprotein-associated phospholipase A2 activity and mass,Triglycerides,Metabolic syndrome (bivariate traits)	20442857,18193043,21386085
ZNF259	rs12286037	11	116652207	Triglycerides	Non-Hispanic White	NHANES iii	1.19e-06	31.4635	T	2441	None	TGP:Serumtriglycerides(mg/dL)	Triglycerides	Lipoprotein-associated phospholipase A2 activity and mass,Triglycerides,Metabolic syndrome (bivariate traits)	20442857,18193043,21386085
ZNF259	rs12286037	11	116652207	Triglycerides	Non-Hispanic White	NHANES iii	1.19e-06	0.35519	T	2441	None	TGPSI:Triglyceride (mmol/L)	Triglycerides	Lipoprotein-associated phospholipase A2 activity and mass,Triglycerides,Metabolic syndrome (bivariate traits)	20442857,18193043,21386085
ZNF259	rs12286037	11	116652207	Triglycerides	Non-Hispanic White	NHANES iii	1.19e-06	0.35519	T	2441	None	TGPSI:Triglyceride (mmol/L)	Triglycerides	Lipoprotein-associated phospholipase A2 activity and mass,Triglycerides,Metabolic syndrome (bivariate traits)	20442857,18193043,21386085
ZNF259	rs12286037	11	116652207	Triglycerides	Non-Hispanic White	NHANES iii	1.19e-06	0.35519	T	2441	None	TGPSI:Serumtriglycerides:SI(mmol/L)	Triglycerides	Lipoprotein-associated phospholipase A2 activity and mass,Triglycerides,Metabolic syndrome (bivariate traits)	20442857,18193043,21386085
ZNF259	rs12286037	11	116652207	Triglycerides	Non-Hispanic White	NHANES iii	3.39e-06	0.08989	T	2441	ln + 1	TGPSI:Triglyceride (mmol/L)	Triglycerides	Lipoprotein-associated phospholipase A2 activity and mass,Triglycerides,Metabolic syndrome (bivariate traits)	20442857,18193043,21386085
ZNF259	rs12286037	11	116652207	Triglycerides	Non-Hispanic White	NHANES iii	3.39e-06	0.08989	T	2441	ln + 1	TGPSI:Triglyceride (mmol/L)	Triglycerides	Lipoprotein-associated phospholipase A2 activity and mass,Triglycerides,Metabolic syndrome (bivariate traits)	20442857,18193043,21386085
ZNF259	rs12286037	11	116652207	Triglycerides	Non-Hispanic White	NHANES iii	3.39e-06	0.08989	T	2441	ln + 1	TGPSI:Serumtriglycerides:SI(mmol/L)	Triglycerides	Lipoprotein-associated phospholipase A2 activity and mass,Triglycerides,Metabolic syndrome (bivariate traits)	20442857,18193043,21386085
ZNF259	rs12286037	11	116652207	Triglycerides	Non-Hispanic White	NHANES iii	9.2e-06	0.13875	T	2441	ln + 1	TGP:Triglyceride (mg/dL)	Triglycerides	Lipoprotein-associated phospholipase A2 activity and mass,Triglycerides,Metabolic syndrome (bivariate traits)	20442857,18193043,21386085
ZNF259	rs12286037	11	116652207	Triglycerides	Non-Hispanic White	NHANES iii	9.2e-06	0.13875	T	2441	ln + 1	TGP:Triglyceride (mg/dL)	Triglycerides	Lipoprotein-associated phospholipase A2 activity and mass,Triglycerides,Metabolic syndrome (bivariate traits)	20442857,18193043,21386085
ZNF259	rs12286037	11	116652207	Triglycerides	Non-Hispanic White	NHANES iii	9.2e-06	0.13875	T	2441	ln + 1	TGP:Serumtriglycerides(mg/dL)	Triglycerides	Lipoprotein-associated phospholipase A2 activity and mass,Triglycerides,Metabolic syndrome (bivariate traits)	20442857,18193043,21386085
ZNF259	rs12286037	11	116652207	Triglycerides	Non-Hispanic White	NHANES 9902	0.00173261	0.06539	T	1958	ln + 1	LBDTRSI:Triglyceride (mmol/L)	Triglycerides	Lipoprotein-associated phospholipase A2 activity and mass,Triglycerides,Metabolic syndrome (bivariate traits)	20442857,18193043,21386085
ZNF259	rs12286037	11	116652207	Triglycerides	Non-Hispanic White	NHANES 9902	0.00234567	0.10136	T	1958	ln + 1	LBXTR:Triglyceride (mg/dL)	Triglycerides	Lipoprotein-associated phospholipase A2 activity and mass,Triglycerides,Metabolic syndrome (bivariate traits)	20442857,18193043,21386085
HERPUD1 - CETP	RS3764261	16	56993324	Cholesterol	Non-Hispanic White	NHANES III	3.02E-13 3.02E-13 3.02E-13 1.04E-12 1.04E-12 2.29E-11 2.29E-11 2.29E-11 2.35E-11 2.35E-11	0.06433 0.06433 0.06433 0.03577 0.03577 3.18163 3.18163 3.18163 0.08226 0.08226	T	2429 2429 2429 2429 2429 2429 2429 2429 2429 2429		(ln+1)HDP:HDL-Cholesterol (mg/dL) (ln+1)HDP:HDL-cholesterol (mg/dL) (ln+1)HDP:HDL-Cholesterol(mg/dL) (ln+1)HDPSI:Serum HDL cholesterol: SI (mmol/L) (ln+1)HDPSI:SerumHDLcholesterol:SI(mmol/L) (ln+1)HDP:HDL-Cholesterol (mg/dL) )HDP:HDL-cholesterol (mg/dL) HDP:HDL-Cholesterol(mg/dL) HDPSI:Serum HDL cholesterol: SI (mmol/L) HDPSI:SerumHDLcholesterol:SI(mmol/L)	Age-related macular degeneration, Cholesterol, total, LDL cholesterol, Metabolic syndrome, Lipid metabolism phenotypes, Metabolic syndrome (bivariate traits), Waist circumference and related phenotypes, HDL cholesterol, Triglycerides	Age-related macular degeneration, Cholesterol, total, LDL cholesterol, Metabolic syndrome, Lipid metabolism phenotypes, Metabolic syndrome (bivariate traits), Waist circumference and related phenotypes, HDL cholesterol, Triglycerides	20385819, 21665990, 19060910, 18193043, 20694148, 22286219, 19359809, 21386085, 18454146, 20686565
						NHANES 9902	1.34E-22 2.46E-21 2.72E-22 1.66E-21	0.06828 3.64456 0.03923 0.09458	T	3934 3934 3934 3934		(ln+1)LBDHDL:Serum HDL-Cholesterol (mg/dL) LBDHDL:Serum HDL-Cholesterol (mg/dL) (ln+1)LBDHDLSI:HDL-cholesterol (mmol/L) LBDHDLSI:HDL-cholesterol (mmol/L)	Age-related macular degeneration, Cholesterol, total, LDL cholesterol, Metabolic syndrome, Lipid metabolism phenotypes, Metabolic syndrome (bivariate traits), Waist circumference and related phenotypes, HDL cholesterol, Triglycerides	Age-related macular degeneration, Cholesterol, total, LDL cholesterol, Metabolic syndrome, Lipid metabolism phenotypes, Metabolic syndrome (bivariate traits), Waist circumference and related phenotypes, HDL cholesterol, Triglycerides	20385819, 21665990, 19060910, 18193043, 20694148, 22286219, 19359809, 21386085, 18454146, 20686565
						NHANES combined	1.28E-34 1.28E-34 1.28E-34 1.82E-31 1.82E-31 1.82E-31 7.90E-34 7.90E-34 1.21E-31 1.21E-31	0.06725 0.06725 0.06725 3.49538 3.49538 3.49538 0.03819 0.03819 0.09059 0.09059	T	6363 6363 6363 6363 6363 6363 6363 6363 6363 6363		(ln+1)HDP:HDL-Cholesterol (mg/dL) (ln+1)HDP:HDL-cholesterol (mg/dL) (ln+1)HDP:HDL-Cholesterol(mg/dL) HDP:HDL-Cholesterol (mg/dL) HDP:HDL-cholesterol (mg/dL) HDP:HDL-Cholesterol(mg/dL) (ln+1)HDPSI:Serum HDL cholesterol: SI (mmol/L) (ln+1)HDPSI:SerumHDLcholesterol:SI(mmol/L) HDPSI:Serum HDL cholesterol: SI (mmol/L) HDPSI:SerumHDLcholesterol:SI(mmol/L)	Age-related macular degeneration, Cholesterol, total, LDL cholesterol, Metabolic syndrome, Lipid metabolism phenotypes, Metabolic syndrome (bivariate traits), Waist circumference and related phenotypes, HDL cholesterol, Triglycerides	Age-related macular degeneration, Cholesterol, total, LDL cholesterol, Metabolic syndrome, Lipid metabolism phenotypes, Metabolic syndrome (bivariate traits), Waist circumference and related phenotypes, HDL cholesterol, Triglycerides	20385819, 21665990, 19060910, 18193043, 20694148, 22286219, 19359809, 21386085, 18454146, 20686565
