# Supplementary material for: Detection of Pleiotropy through a Phenome-Wide Association Study (PheWAS) of Epidemiologic Data as Part of the Environmental Architecture for Genes Linked to Environment (EAGLE) Study
Source: PLoS Genet. 2014 Dec 4;10(12):e1004678. doi: 10.1371/journal.pgen.1004678 (PMC4256091; doi:10.1371/journal.pgen.1004678)
Supplement: S3 Table — Results of this study replicating previously published associations. (XLSX) [file pgen.1004678.s009.xlsx]

## Sheet: Sheet1
Closest Gene(s)	SNP	Chromosome	Position	Coded Allele	Previously Reported Phenotype (NHGRI GWAS Catalog)	Pubmed ID	Phenotype Class	Race/ Ethinicity	Study	Phenotype Description	P-value	Beta	Sample Size
LPL - RPL30P9	rs10503669	8	19847690	C	Triglycerides, HDL cholesterol	21909109, 18193043	Triglycerides	NHW	NHANES III	(ln + 1)TGP:Triglyceride (mg/dL), TGP:Triglyceride (mg/dL), (ln + 1)TGPSI:Triglyceride (mmol/L), TGPSI:Triglyceride (mmol/L), (ln + 1)TGP:Serumtriglycerides(mg/dL), TGP:Serumtriglycerides(mg/dL), (ln + 1)TGPSI:Serumtriglycerides:SI(mmol/L), TGPSI:Serumtriglycerides:SI(mmol/L)	0.00010617, 0.000321933, 7.75e-05, 0.000320775, 0.00010617, 0.000321933, 7.75e-05, 0.000320775	0.10505(0.02706), 20.32377(5.64257), 0.06632(0.01675), 0.22952(0.06371), 0.10505(0.02706), 20.32377(5.64257), 0.06632(0.01675), 0.22952(0.06371)	2572, 2572, 2572, 2572, 2572, 2572, 2572, 2572
									NHANES 9902	(ln + 1)LBDSTRSI:Triglycerides (mmol/L), LBDSTRSI:Triglycerides (mmol/L), (ln + 1)LBDTRSI:Triglyceride (mmol/L), (ln + 1)LBXSTR:Triglycerides (mg/dL), LBXSTR:Triglycerides (mg/dL), (ln + 1)LBXTR:Triglyceride (mg/dL)	3.34e-05, 9.65e-05, 0.00481151, 7.97e-05, 9.64e-05, 0.00631701	0.05305(0.01277), 0.18976(0.04861), 0.0507(0.01796), 0.0818(0.02071), 16.808(4.30595), 0.0785(0.02871)	3942, 3942, 1943, 3942, 3942, 1943
									NHANES combined	(ln + 1)TGP:Triglyceride (mg/dL), TGP:Triglyceride (mg/dL), (ln + 1)TGPSI:Triglyceride (mmol/L), TGPSI:Triglyceride (mmol/L), (ln + 1)TGP:Serumtriglycerides(mg/dL), TGP:Serumtriglycerides(mg/dL), (ln + 1)TGPSI:Serumtriglycerides:SI(mmol/L), TGPSI:Serumtriglycerides:SI(mmol/L)	3.37e-06, 2.11e-05, 1.86e-06, 2.1e-05, 3.37e-06, 2.11e-05, 1.86e-06, 2.1e-05	0.09185, 18.6425, 0.05858, 0.21052, 0.09185, 18.6425, 0.05858, 0.21052	4515, 4515, 4515, 4515, 4515, 4515, 4515, 4515
ZNF259	rs12286037	11	116652207	T	Lipoprotein-associated phospholipase A2 activity and mass, Metabolic syndrome (bivariate traits), Triglycerides(bivariate traits), Triglycerides	20442857, 21386085, 18193043	Triglycerides	MA	NHANES III	(ln + 1)TGP:Triglyceride (mg/dL), (ln + 1)TGPSI:Triglyceride (mmol/L), (ln + 1)TGP:Serumtriglycerides(mg/dL), (ln + 1)TGPSI:Serumtriglycerides:SI(mmol/L)	0.000822449, 0.001541255, 0.000822449, 0.001541255	0.09185(0.02741), 0.05459(0.01721), 0.09185(0.02741), 0.05459(0.01721)	1826, 1826, 1826, 1820
									NHANES 9902	(ln + 1)LBDSTRSI:Triglycerides (mmol/L), LBDSTRSI:Triglycerides (mmol/L), (ln + 1)LBDTRSI:Triglyceride (mmol/L), LBDTRSI:Triglyceride (mmol/L), (ln + 1)LBXSTR:Triglycerides (mg/dL), LBXSTR:Triglycerides (mg/dL), (ln + 1)LBXTR:Triglyceride (mg/dL), LBXTR:Triglyceride (mg/dL)	0.000846825, 0.000125534, 0.000506543, 3.36e-05, 0.00147989, 0.000125505, 0.0017486, 3.41e-05	0.05916(0.0177), 0.29322(0.0763), 0.0832(0.02384), 0.41176(0.0988), 0.0889(0.02793), 25.9721(6.75788), 0.11678(0.0372), 36.4459(8.75118)	1862, 1862, 1862, 1862, 1862, 1892, 936, 936,
									NHANES combined	(ln + 1)TGP:Triglyceride (mg/dL), TGP:Triglyceride (mg/dL), (ln + 1)TGPSI:Triglyceride (mmol/L), TGPSI:Triglyceride (mmol/L), (ln + 1)TGP:Serumtriglycerides(mg/dL), TGP:Serumtriglycerides(mg/dL), (ln + 1)TGPSI:Serumtriglycerides:SI(mmol/L), TGPSI:Serumtriglycerides:SI(mmol/L)	4.05e-06, 6.62e-06, 3.12e-06, 6.55e-06, 4.05e-06, 6.62e-06, 3.12e-06, 6.55e-06	0.1023, 21.7428, 0.06539, 0.2456, 0.1023, 21.7428, 0.06539, 0.2456	2762, 2762, 2762, 2762, 2762, 2762, 2762, 2762
ZNF259	rs12286037	11	116652207	T	Lipoprotein-associated phospholipase A2 activity and mass, Metabolic syndrome (bivariate traits), Triglycerides	20442857, 21386085, 18193043	Triglycerides	NHW	NHANES III	(ln + 1)TGP:Triglyceride (mg/dL), TGP:Triglyceride (mg/dL), (ln + 1)TGPSI:Triglyceride (mmol/L), TGPSI:Triglyceride (mmol/L), (ln + 1)TGP:Serumtriglycerides(mg/dL), TGP:Serumtriglycerides(mg/dL), (ln + 1)TGPSI:Serumtriglycerides:SI(mmol/L), TGPSI:Serumtriglycerides:SI(mmol/L)	9.2e-06, 1.19e-06, 3.39e-06, 1.19e-06, 9.2e-06, 1.19e-06, 3.39e-06, 1.19e-06	0.13875(0.03122), 31.46352(6.46084), 0.08989(0.0193), 0.35519(0.07295), 0.13875(0.03122), 31.46352(6.46084), 0.08989(0.0193), 0.35519(0.07295)	2441, 2441, 2441, 2441, 2441, 2441, 2441, 2441
									NHANES 9902	(ln + 1)LBDSTRSI:Triglycerides (mmol/L), LBDSTRSI:Triglycerides (mmol/L), (ln + 1)LBDTRSI:Triglyceride (mmol/L), (ln + 1)LBXSTR:Triglycerides (mg/dL), LBXSTR:Triglycerides (mg/dL), (ln + 1)LBXTR:Triglyceride (mg/dL)	1.59e-07, 8.67e-07, 0.00173261, 8.82e-07, 8.67e-07, 0.00234567	0.07663(0.01459), 0.27459(0.05573), 0.06539(0.02085), 0.11642(0.02364), 24.3218(4.93593), 0.10136(0.03327)	3969, 3969, 1958, 3969, 3969, 1958
									NHANES combined	(ln + 1)TGP:Triglyceride (mg/dL), TGP:Triglyceride (mg/dL), (ln + 1)TGPSI:Triglyceride (mmol/L), TGPSI:Triglyceride (mmol/L), (ln + 1)TGP:Serumtriglycerides(mg/dL), TGP:Serumtriglycerides(mg/dL), (ln + 1)TGPSI:Serumtriglycerides:SI(mmol/L), TGPSI:Serumtriglycerides:SI(mmol/L)	8.34e-08, 2.38e-07, 2.55e-08, 2.4e-07, 8.34e-08, 2.38e-07, 2.55e-08, 2.4e-07	0.12241, 26.2642, 0.07911, 0.29648, 0.12241, 26.2642, 0.07911, 0.29648	4399, 4399, 4399, 4399, 4399, 4399, 4399, 4399
LPL - RPL30P9	rs12678919	8	19844222	G	HDL cholesterol, Triglycerides	20686565, 19060906	HDL Cholesterol	NHW	NHANES III	(ln + 1)HDP:HDL-Cholesterol (mg/dL), HDP:HDL-Cholesterol (mg/dL), (ln + 1)HDPSI:Serum HDL cholesterol: SI (mmol/L), HDPSI:Serum HDL cholesterol: SI (mmol/L), (ln + 1)HDP:HDL-Cholesterol(mg/dL), HDP:HDL-Cholesterol(mg/dL), (ln + 1)HDPSI:SerumHDLcholesterol:SI(mmol/L), HDPSI:SerumHDLcholesterol:SI(mmol/L)	0.000732781, 0.00142037, 0.000860652, 0.001425767, 0.000732781, 0.00142037, 0.000860652, 0.001425767	0.04743(0.01403), 2.41331(0.75554), 0.0266(0.00797), 0.0624(0.01954), 0.04743(0.01403), 2.41331(0.75554), 0.0266(0.00797), 0.0624(0.01954)	2426, 2426, 2426, 2426, 2426, 2426, 2426, 2426
									NHANES 9902	(ln + 1)LBDHDL:Serum HDL-Cholesterol (mg/dL), LBDHDL:Serum HDL-Cholesterol (mg/dL), (ln + 1)LBDHDLSI:HDL-cholesterol (mmol/L), LBDHDLSI:HDL-cholesterol (mmol/L)	0.0023089, 0.0090238, 0.00421098, 0.00965209	0.03336(0.01094), 1.5749(0.60285), 0.01816(0.00634), 0.04035(0.01558)	3963, 3963, 3963, 3963
									NHANES combined	(ln + 1)HDP:HDL-Cholesterol (mg/dL), HDP:HDL-Cholesterol (mg/dL), (ln + 1)HDPSI:Serum HDL cholesterol: SI (mmol/L), HDPSI:Serum HDL cholesterol: SI (mmol/L), (ln + 1)HDP:HDL-Cholesterol(mg/dL), HDP:HDL-Cholesterol(mg/dL), (ln + 1)HDPSI:SerumHDLcholesterol:SI(mmol/L), HDPSI:SerumHDLcholesterol:SI(mmol/L)	7.45e-06, 6.07e-05, 1.73e-05, 6.58e-05, 7.45e-06, 6.07e-05, 1.73e-05, 6.58e-05	0.03875, 1.89498, 0.02138, 0.04876, 0.03875, 1.89498, 0.02138, 0.04876	6389, 6389, 6389, 6389, 6389, 6389, 6389, 6389
LPL - RPL30P9	rs12678919	8	19844222	G	HDL cholesterol, Triglycerides	20686565, 19060906	Triglycerides	NHW	NHANES III	(ln + 1)TGP:Triglyceride (mg/dL), TGP:Triglyceride (mg/dL), (ln + 1)TGPSI:Triglyceride (mmol/L), TGPSI:Triglyceride (mmol/L), (ln + 1)TGP:Serumtriglycerides(mg/dL), TGP:Serumtriglycerides(mg/dL), (ln + 1)TGPSI:Serumtriglycerides:SI(mmol/L), TGPSI:Serumtriglycerides:SI(mmol/L)	0.000709204, 0.001191365, 0.000479255, 0.001184798, 0.000709204, 0.001191365, 0.000479255, 0.001184798	-0.09236(0.02724), -18.3206(5.6462), -0.05892(0.01685), -0.20695(0.06375), -0.09236(0.02724), -18.3206(5.6462), -0.05892(0.01685), -0.20695(0.06375)	2441, 2441, 2441, 2441, 2441, 2441, 2441, 2441
									NHANES 9902	(ln + 1)LBDSTRSI:Triglycerides (mmol/L), LBDSTRSI:Triglycerides (mmol/L), (ln + 1)LBXSTR:Triglycerides (mg/dL), LBXSTR:Triglycerides (mg/dL)	0.0011416, 0.00273167, 0.00185068, 0.00272934	-0.04206(0.01292), -0.14801(0.04936), -0.06519(0.02092), -13.111(4.37241)	3962, 3962, 3962, 3962
									NHANES combined	(ln + 1)TGP:Triglyceride (mg/dL), TGP:Triglyceride (mg/dL), (ln + 1)TGPSI:Triglyceride (mmol/L), TGPSI:Triglyceride (mmol/L), (ln + 1)TGP:Serumtriglycerides(mg/dL), TGP:Serumtriglycerides(mg/dL), (ln + 1)TGPSI:Serumtriglycerides:SI(mmol/L), TGPSI:Serumtriglycerides:SI(mmol/L)	0.000186266, 0.000252705, 9.08e-05, 0.000252148, 0.000186266, 0.000252705, 9.08e-05, 0.000252148	-0.07492, -16.3409, -0.04881, -0.18453, -0.07492, -16.3409, -0.04881, -0.18453	4396, 4396, 4396, 4396, 4396, 4396, 4396, 4396
CELSR2	rs12740374	1	109817590	T	LDL cholesterol, Coronary heart disease	19060906, 21347282	LDL Cholesterol	MA	NHANES III	(ln + 1)LCP:Serum LDL cholesterol (mg/dL), LCP:Serum LDL cholesterol (mg/dL), (ln + 1)LCPSI:Serum LDL cholesterol: SI (mmol/L), LCPSI:Serum LDL cholesterol: SI (mmol/L), (ln + 1)LCP:SerumLDLcholesterol(mg/dL), LCP:SerumLDLcholesterol(mg/dL), (ln + 1)LCPSI:SerumLDLcholesterol:SI(mmol/L), LCPSI:SerumLDLcholesterol:SI(mmol/L)	0.001379769, 0.000589516, 0.000998652, 0.000585706, 0.001379769, 0.000589516, 0.000998652, 0.000585706	-0.05827(0.01815), -7.11951(2.06368), -0.04399(0.01332), -0.18419(0.05336), -0.05827(0.01815), -7.11951(2.06368), -0.04399(0.01332), -0.18419(0.05336)	819, 819, 819, 819, 819, 819, 819, 819
									NHANES 9902	(ln + 1)LBDLDL:LDL-cholesterol (mg/dL), LBDLDL:LDL-cholesterol (mg/dL), (ln + 1)LBDLDLSI:LDL-cholesterol (mmol/L), LBDLDLSI:LDL-cholesterol (mmol/L)	4.39e-05, 5.68e-05, 4.15e-05, 5.72e-05	-0.07624(0.01856), -8.69579(2.14901), -0.0563(0.01366), -0.22483(0.05558)	841, 841, 841, 841
									NHANES combined	(ln + 1)LCP:Serum LDL cholesterol (mg/dL), LCP:Serum LDL cholesterol (mg/dL), (ln + 1)LCPSI:Serum LDL cholesterol: SI (mmol/L), LCPSI:Serum LDL cholesterol: SI (mmol/L), (ln + 1)LCP:SerumLDLcholesterol(mg/dL), LCP:SerumLDLcholesterol(mg/dL), (ln + 1)LCPSI:SerumLDLcholesterol:SI(mmol/L), LCPSI:SerumLDLcholesterol:SI(mmol/L)	1.06e-07, 5.2e-08, 6.9e-08, 5.19e-08, 1.06e-07, 5.2e-08, 6.9e-08, 5.19e-08	-0.06922, -8.12968, -0.05162, -0.21026, -0.06922, -8.12968, -0.05162, -0.21026	1660, 1660, 1660, 1660, 1660, 1660, 1660, 1660
CELSR2	rs12740374	1	109817590	T	LDL cholesterol, Coronary heart disease	19060906, 21347282	LDL Cholesterol	NHB	NHANES III	(ln + 1)LCP:Serum LDL cholesterol (mg/dL), LCP:Serum LDL cholesterol (mg/dL), (ln + 1)LCPSI:Serum LDL cholesterol: SI (mmol/L), LCPSI:Serum LDL cholesterol: SI (mmol/L), (ln + 1)LCP:SerumLDLcholesterol(mg/dL), LCP:SerumLDLcholesterol(mg/dL), (ln + 1)LCPSI:SerumLDLcholesterol:SI(mmol/L), LCPSI:SerumLDLcholesterol:SI(mmol/L)	0.002563216, 0.004787301, 0.003244466, 0.004751133, 0.002563216, 0.004787301, 0.003244466, 0.004751133	-0.06033(0.01994), -6.61399(2.33794), -0.04306(0.01458), -0.17119(0.06046), -0.06033(0.01994), -6.61399(2.33794), -0.04306(0.01458), -0.17119(0.06046)	797, 797, 797, 797, 797, 797, 797, 797
									NHANES 9902	(ln + 1)LBDLDL:LDL-cholesterol (mg/dL), LBDLDL:LDL-cholesterol (mg/dL), (ln + 1)LBDLDLSI:LDL-cholesterol (mmol/L), LBDLDLSI:LDL-cholesterol (mmol/L)	0.00161751, 0.00272804, 0.0016795, 0.00273826	-0.06857(0.02164), -7.63866(2.53752), -0.05035(0.01595), -0.19746(0.06562)	560, 560, 560, 560
									NHANES combined	(ln + 1)LCP:Serum LDL cholesterol (mg/dL), LCP:Serum LDL cholesterol (mg/dL), (ln + 1)LCPSI:Serum LDL cholesterol: SI (mmol/L), LCPSI:Serum LDL cholesterol: SI (mmol/L), (ln + 1)LCP:SerumLDLcholesterol(mg/dL), LCP:SerumLDLcholesterol(mg/dL), (ln + 1)LCPSI:SerumLDLcholesterol:SI(mmol/L), LCPSI:SerumLDLcholesterol:SI(mmol/L)	1.39e-05, 4.28e-05, 1.83e-05, 4.26e-05, 1.39e-05, 4.28e-05, 1.83e-05, 4.26e-05	-0.06417, -7.07872, -0.0464, -0.18312, -0.06417, -7.07872, -0.0464, -0.18312	1357, 1357, 1357, 1357, 1357, 1357, 1357, 1357
FADS1	RS174547	11	61570783	T	Resting heart rate, HDL cholesterol, Metabolic traits, Phospholipid levels (plasma), Metabolite levels, Triglycerides, Lipid metabolism phenotypes	20639392, 21886157, 21829377, 20037589, 19060906, 22286219	Triglycerides	NHW	NHANES III	(ln + 1)TGP:Triglyceride (mg/dL), (ln + 1)TGPSI:Triglyceride (mmol/L), (ln + 1)TGP:Serumtriglycerides(mg/dL), (ln + 1)TGPSI:Serumtriglycerides:SI(mmol/L)	0.000884007, 0.001490867, 0.000884007, 0.001490867	-0.05641(0.01695), -0.03335(0.01049), -0.05641(0.01695), -0.03335(0.01049)	2441, 2441, 2441, 2441
									NHANES 9902	(ln + 1)LBDTRSI:Triglyceride (mmol/L), LBDTRSI:Triglyceride (mmol/L), (ln + 1)LBXTR:Triglyceride (mg/dL), LBXTR:Triglyceride (mg/dL)	0.0011003, 0.00504675, 0.00177283, 0.00500698	-0.03799(0.01162), -0.14224(0.05067), -0.05799(0.01853), -12.6093(4.48765)	1951, 1951, 1951, 1951
									NHANES combined	(ln + 1)TGP:Triglyceride (mg/dL), TGP:Triglyceride (mg/dL), (ln + 1)TGPSI:Triglyceride (mmol/L), TGPSI:Triglyceride (mmol/L), (ln + 1)TGP:Serumtriglycerides(mg/dL), TGP:Serumtriglycerides(mg/dL), (ln + 1)TGPSI:Serumtriglycerides:SI(mmol/L), TGPSI:Serumtriglycerides:SI(mmol/L)	6.76e-06, 0.000207057, 7.17e-06, 0.000209316, 6.76e-06, 0.000207057, 7.17e-06, 0.000209316	-0.05643, -10.3688, -0.03503, -0.11698, -0.05643, -10.3688, -0.03503, -0.11698	4392, 4392, 4392, 4392, 4392, 4392, 4392, 4392
ABCG2	RS2231142	4	89052323	C	Uric acid levels, Urate levels	22229870, 19503597, 18834626	Uric acid	MA	NHANES III	(ln + 1)UAP:Uric acid (mg/dL), UAP:Uric acid (mg/dL), (ln + 1)UAPSI:Uric acid (umol/L), UAPSI:Uric acid (umol/L), (ln + 1)UAP:Serumuricacid(mg/dL), UAP:Serumuricacid(mg/dL), (ln + 1)UAPSI:Serumuricacid:SI(umol/L), UAPSI:Serumuricacid:SI(umol/L)	0.000158967, 0.000339324, 0.00015269, 0.000339669, 0.000158967, 0.000339324, 0.00015269, 0.000339669	-0.03456(0.00913), -0.20239(0.05638), -0.04258(0.01122), -12.03717(3.35377), -0.03456(0.00913), -0.20239(0.05638), -0.04258(0.01122), -12.03717(3.35377)	2022, 2022, 2022, 2022, 2022, 2022, 2022, 2022
									NHANES 9902	(ln + 1)LBDSUASI:Uric acid (umol/L), LBDSUASI:Uric acid (umol/L), (ln + 1)LBXSUA:Uric acid (mg/dL), LBXSUA:Uric acid (mg/dL)	0.000669595, 0.000160101, 0.000475213, 0.000160387	-0.03911(0.01148), -13.0228(3.44284), -0.03316(0.00947), -0.21892(0.05788)	1870, 1870, 1870, 1870
									NHANES combined	(ln + 1)UAP:Uric acid (mg/dL), UAP:Uric acid (mg/dL), (ln + 1)UAPSI:Uric acid (umol/L), UAPSI:Uric acid (umol/L), (ln + 1)UAP:Serumuricacid(mg/dL), UAP:Serumuricacid(mg/dL), (ln + 1)UAPSI:Serumuricacid:SI(umol/L), UAPSI:Serumuricacid:SI(umol/L)	3.52e-07, 2.56e-07, 4.72e-07, 2.56e-07, 3.52e-07, 2.56e-07, 4.72e-07, 2.56e-07	-0.03356, -0.20861, -0.04051, -12.4084, -0.03356, -0.20861, -0.04051, -12.4084	3892, 3892, 3892, 3892, 3892, 3892, 3892, 3892
ABCG2	RS2231142	4	89052323	C	Uric acid levels, Urate levels	22229870, 19503597, 18834626	Uric acid	NHW	NHANES III	UAPSI:Uric acid (umol/L) UAPSI:Uric acid (umol/L) UAPSI:Serumuricacid:SI(umol/L) UAP:Uric acid (mg/dL) UAP:Uric acid (mg/dL) UAP:Serumuricacid(mg/dL) (ln+1)UAP:Uric acid (mg/dL) (ln+1)UAP:Uric acid (mg/dL) (ln+1)UAP:Serumuricacid(mg/dL) (ln+1)UAPSI:Uric acid (umol/L) (ln+1)UAPSI:Uric acid (umol/L) (ln+1)UAPSI:Serumuricacid:SI(umol/L)	3.72E-06 3.72E-06 3.72E-06 3.73E-06 3.73E-06 3.73E-06 1.49E-05 1.49E-05 1.49E-05 1.85E-05 1.85E-05 1.85E-05	-17.06285, -17.06285, -17.06285, -0.28685, -0.28685, -0.28685, -0.04223, -0.04223, -0.04223, -0.05019, -0.05019, -0.05019	2579 2579 2579 2579 2579 2579 2579 2579 2579 2579 2579 2579
									NHANES 9902	LBDSUASI:Uric acid (umol/L) LBXSUA:Uric acid (mg/dL) (ln+1)LBXSUA:Uric acid (mg/dL) (ln+1)LBDSUASI:Uric acid (umol/L) (ln+1) UAP:Uric acid (mg/dL) (ln+1)UAP:Uric acid (mg/dL) (ln+1)UAP:Serumuricacid(mg/dL) UAP:Uric acid (mg/dL) UAP:Uric acid (mg/dL) UAP:Serumuricacid(mg/dL) (ln+1)UAPSI:Uric acid (umol/L) (ln+1)UAPSI:Uric acid (umol/L) (ln+1)UAPSI:Serumuricacid:SI(umol/L) UAPSI:Uric acid (umol/L) …	4.60E-09 4.60E-09 5.03E-08 8.48E-08 4.25E-12 4.25E-12 4.25E-12 1.10E-13 1.10E-13 1.10E-13 8.36E-12 8.36E-12 8.36E-12 1.10E-13 1.10E-13 1.10E-13	4.25E-12 4.25E-12 4.25E-12 1.10E-13 1.10E-13 1.10E-13 8.36E-12 8.36E-12 8.36E-12 1.10E-13 1.10E-13 1.10E-13	3954 3954 3954 3954 6533 6533 6533 6533 6533 6533 6533 6533 6533 6533 6533 6533
BUD13	RS28927680	11	116619073	G	Triglycerides	18193044	Triglycerides	MA	NHANES III	(ln + 1)TGP:Triglyceride (mg/dL), TGP:Triglyceride (mg/dL), (ln + 1)TGPSI:Triglyceride (mmol/L), TGPSI:Triglyceride (mmol/L), (ln + 1)TGP:Serumtriglycerides(mg/dL), TGP:Serumtriglycerides(mg/dL), (ln + 1)TGPSI:Serumtriglycerides:SI(mmol/L), TGPSI:Serumtriglycerides:SI(mmol/L)	7.39e-05, 0.004257769, 0.000153666, 0.004239193, 7.39e-05, 0.004257769, 0.000153666, 0.004239193	-0.10278(0.02588), -15.30157(5.34718), -0.06154(0.01623), -0.17284(0.06037), -0.10278(0.02588), -15.30157(5.34718), -0.06154(0.01623), -0.17284(0.06037)	2046, 2046, 2046, 2046, 2046, 2046, 2046, 2046
									NHANES 9902	(ln + 1)LBDSTRSI:Triglycerides (mmol/L), LBDSTRSI:Triglycerides (mmol/L), (ln + 1)LBDTRSI:Triglyceride (mmol/L), LBDTRSI:Triglyceride (mmol/L), (ln + 1)LBXSTR:Triglycerides (mg/dL), LBXSTR:Triglycerides (mg/dL), (ln + 1)LBXTR:Triglyceride (mg/dL), LBXTR:Triglyceride (mg/dL)	2.18e-06, 1.65e-07, 4.13e-06, 7.01e-07, 5.38e-06, 1.65e-07, 1.39e-05, 7.12e-07	-0.08399(0.01768), -0.40039(0.07619), -0.11016(0.02378), -0.49245(0.09858), -0.12735(0.02791), -35.4655(6.74815), -0.16225(0.03714), -43.5919(8.7321)	1856, 1856, 936, 936, 1856, 1856, 936, 936
									NHANES combined	(ln + 1)TGP:Triglyceride (mg/dL), TGP:Triglyceride (mg/dL), (ln + 1)TGPSI:Triglyceride (mmol/L), TGPSI:Triglyceride (mmol/L), (ln + 1)TGP:Serumtriglycerides(mg/dL), TGP:Serumtriglycerides(mg/dL), (ln + 1)TGPSI:Serumtriglycerides:SI(mmol/L), TGPSI:Serumtriglycerides:SI(mmol/L)	8.1e-09, 1.11e-07, 7.8e-09, 1.09e-07, 8.1e-09, 1.11e-07, 7.8e-09, 1.09e-07	-0.12322, -24.4207, -0.07781, -0.27586, -0.12322, -24.4207, -0.07781, -0.27586	2982, 2982, 2982, 2982, 2982, 2982, 2982, 2982
BUD13	RS28927680	11	116619073	G	Triglycerides	18193044	Triglycerides	NHW	NHANES III	(ln + 1)TGP:Triglyceride (mg/dL), TGP:Triglyceride (mg/dL), (ln + 1)TGPSI:Triglyceride (mmol/L), TGPSI:Triglyceride (mmol/L), (ln + 1)TGP:Serumtriglycerides(mg/dL), TGP:Serumtriglycerides(mg/dL), (ln + 1)TGPSI:Serumtriglycerides:SI(mmol/L), TGPSI:Serumtriglycerides:SI(mmol/L)	6.1e-06, 3.11e-06, 3.05e-06, 3.1e-06, 6.1e-06, 3.11e-06, 3.05e-06, 3.1e-06	-0.13631(0.03008), -29.28428(6.26589), -0.08708(0.01862), -0.33067(0.07074), -0.13631(0.03008), -29.28428(6.26589), -0.08708(0.01862), -0.33067(0.07074)	2596, 2596, 2596, 2596, 2596, 2596, 2596, 2596
									NHANES 9902	(ln + 1)LBDSTRSI:Triglycerides (mmol/L), LBDSTRSI:Triglycerides (mmol/L), (ln + 1)LBDTRSI:Triglyceride (mmol/L), LBDTRSI:Triglyceride (mmol/L), (ln + 1)LBXSTR:Triglycerides (mg/dL), LBXSTR:Triglycerides (mg/dL), (ln + 1)LBXTR:Triglyceride (mg/dL), LBXTR:Triglyceride (mg/dL)	1.56e-07, 1.46e-06, 0.000222531, 0.00242644, 5.14e-07, 1.46e-06, 0.000357868, 0.00242071	-0.0807(0.01536), -0.2832(0.05871), -0.08246(0.02229), -0.29518(0.09722), -0.1251(0.02487), -25.0837(5.20008), -0.12713(0.03556), -26.149(8.61004)	3957, 3957, 1957, 1957, 3957, 3957, 1957, 1957
									NHANES combined	(ln + 1)TGP:Triglyceride (mg/dL), TGP:Triglyceride (mg/dL), (ln + 1)TGPSI:Triglyceride (mmol/L), TGPSI:Triglyceride (mmol/L), (ln + 1)TGP:Serumtriglycerides(mg/dL), TGP:Serumtriglycerides(mg/dL), (ln + 1)TGPSI:Serumtriglycerides:SI(mmol/L), TGPSI:Serumtriglycerides:SI(mmol/L)	1.02e-08, 5.34e-08, 3.2e-09, 5.35e-08, 1.02e-08, 5.34e-08, 3.2e-09, 5.35e-08	-0.13188, -27.917, -0.08481, -0.31519, -0.13188, -27.917, -0.08481, -0.31519	4553, 4553, 4553, 4553, 4553, 4553, 4553, 4553
LPL	RS328	8	19819724	G	HDL cholesterol, Triglycerides	18193044, 17463246, 22171074	HDL Cholesterol	MA	NHANES III	(ln + 1)HDP:HDL-Cholesterol (mg/dL), HDP:HDL-Cholesterol (mg/dL), (ln + 1)HDPSI:Serum HDL cholesterol: SI (mmol/L), HDPSI:Serum HDL cholesterol: SI (mmol/L), (ln + 1)HDP:HDL-Cholesterol(mg/dL), HDP:HDL-Cholesterol(mg/dL), (ln + 1)HDPSI:SerumHDLcholesterol:SI(mmol/L), HDPSI:SerumHDLcholesterol:SI(mmol/L)	0.002320326, 0.004335424, 0.002979971, 0.004338748, 0.002320326, 0.004335424, 0.002979971, 0.004338748	0.05049(0.01656), 2.38406(0.83477), 0.0275(0.00925), 0.06165(0.02159), 0.05049(0.01656), 2.38406(0.83477), 0.0275(0.00925), 0.06165(0.02159)	1991, 1991, 1991, 1991, 1991, 1991, 1991, 1991
									NHANES 9902	(ln + 1)LBDHDL:Serum HDL-Cholesterol (mg/dL), LBDHDL:Serum HDL-Cholesterol (mg/dL), (ln + 1)LBDHDLSI:HDL-cholesterol (mmol/L), LBDHDLSI:HDL-cholesterol (mmol/L)	0.00110028, 0.00217516, 0.00118488, 0.00215124	0.05921(0.01811), 2.90587(0.94668), 0.03344(0.0103), 0.07519(0.02447)	1842, 1842, 1842, 1842
									NHANES combined	(ln + 1)HDP:HDL-Cholesterol (mg/dL), HDP:HDL-Cholesterol (mg/dL), (ln + 1)HDPSI:Serum HDL cholesterol: SI (mmol/L), HDPSI:Serum HDL cholesterol: SI (mmol/L), (ln + 1)HDP:HDL-Cholesterol(mg/dL), HDP:HDL-Cholesterol(mg/dL), (ln + 1)HDPSI:SerumHDLcholesterol:SI(mmol/L), HDPSI:SerumHDLcholesterol:SI(mmol/L)	1.25e-05, 4.21e-05, 1.7e-05, 4.16e-05, 1.25e-05, 4.21e-05, 1.7e-05, 4.16e-05	0.05353, 2.57485, 0.02969, 0.06661, 0.05353, 2.57485, 0.02969, 0.06661	3833, 3833, 3833, 3833, 3833, 3833, 3833, 3833
LPL	RS328	8	19819724	G	HDL cholesterol, Triglycerides	18193044, 17463246, 22171074	HDL Cholesterol	NHW	NHANES III	(ln + 1)HDP:HDL-Cholesterol (mg/dL), HDP:HDL-Cholesterol (mg/dL), (ln + 1)HDPSI:Serum HDL cholesterol: SI (mmol/L), HDPSI:Serum HDL cholesterol: SI (mmol/L), (ln + 1)HDP:HDL-Cholesterol(mg/dL), HDP:HDL-Cholesterol(mg/dL), (ln + 1)HDPSI:SerumHDLcholesterol:SI(mmol/L), HDPSI:SerumHDLcholesterol:SI(mmol/L)	0.000187986, 0.000344989, 0.000217098, 0.000346222, 0.000187986, 0.000344989, 0.000217098, 0.000346222	0.05083(0.01359), 2.62653(0.73289), 0.02864(0.00773), 0.06792(0.01896), 0.05083(0.01359), 2.62653(0.73289), 0.02864(0.00773), 0.06792(0.01896)	2539, 2539, 2539, 2539, 2539, 2539, 2539, 2539
									NHANES 9902	(ln + 1)LBDHDL:Serum HDL-Cholesterol (mg/dL), LBDHDL:Serum HDL-Cholesterol (mg/dL), (ln + 1)LBDHDLSI:HDL-cholesterol (mmol/L), LBDHDLSI:HDL-cholesterol (mmol/L)	0.00137361, 0.0064059, 0.00271434, 0.00681392	0.03468(0.01083), 1.62794(0.59682), 0.01883(0.00628), 0.04177(0.01543)	3936, 3936, 3936, 3936
									NHANES combined	(ln + 1)HDP:HDL-Cholesterol (mg/dL), HDP:HDL-Cholesterol (mg/dL), (ln + 1)HDPSI:Serum HDL cholesterol: SI (mmol/L), HDPSI:Serum HDL cholesterol: SI (mmol/L), (ln + 1)HDP:HDL-Cholesterol(mg/dL), HDP:HDL-Cholesterol(mg/dL), (ln + 1)HDPSI:SerumHDLcholesterol:SI(mmol/L), HDPSI:SerumHDLcholesterol:SI(mmol/L)	1.19e-06, 1.21e-05, 3.06e-06, 1.31e-05, 1.19e-06, 1.21e-05, 3.06e-06, 1.31e-05	0.04123, 2.02989, 0.0228, 0.05228, 0.04123, 2.02989, 0.0228, 0.05228	6475, 6475, 6475, 6475, 6475, 6475, 6475, 6475
LPL	RS328	8	19819724	G	HDL cholesterol, Triglycerides	18193044, 17463246, 22171074	Triglycerides	NHW	NHANES III	(ln + 1)TGP:Triglyceride (mg/dL), TGP:Triglyceride (mg/dL), (ln + 1)TGPSI:Triglyceride (mmol/L), TGPSI:Triglyceride (mmol/L), (ln + 1)TGP:Serumtriglycerides(mg/dL), TGP:Serumtriglycerides(mg/dL), (ln + 1)TGPSI:Serumtriglycerides:SI(mmol/L), TGPSI:Serumtriglycerides:SI(mmol/L)	1.17e-05, 0.00010081, 1.14e-05, 0.000100372, 1.17e-05, 0.00010081, 1.14e-05, 0.000100372	-0.11608(0.02643), -21.53021(5.52796), -0.07197(0.01637), -0.24315(0.06241), -0.11608(0.02643), -21.53021(5.52796), -0.07197(0.01637), -0.24315(0.06241)	2555, 2555, 2555, 2555, 2555, 2555, 2555, 2555
									NHANES 9902	(ln + 1)LBDSTRSI:Triglycerides (mmol/L), LBDSTRSI:Triglycerides (mmol/L), (ln + 1)LBDTRSI:Triglyceride (mmol/L), LBXSTR:Triglycerides (mg/dL)	3.24e-06, 1.35e-05, 0.00331641, 1.34e-05	-0.05962(0.01279), -0.21328(0.04894), -0.053(0.01802), -18.8915(4.33468)	3935, 3935, 1941, 3935
									NHANES combined	(ln + 1)TGP:Triglyceride (mg/dL), TGP:Triglyceride (mg/dL), (ln + 1)TGPSI:Triglyceride (mmol/L), TGPSI:Triglyceride (mmol/L), (ln + 1)TGP:Serumtriglycerides(mg/dL), TGP:Serumtriglycerides(mg/dL), (ln + 1)TGPSI:Serumtriglycerides:SI(mmol/L), TGPSI:Serumtriglycerides:SI(mmol/L)	2.76e-07, 5.69e-06, 1.99e-07, 5.67e-06, 2.76e-07, 5.69e-06, 1.99e-07, 5.67e-06	-0.10035, -19.7943, -0.0632, -0.22353, -0.10035, -19.7943, -0.0632, -0.22353	4496, 4496, 4496, 4496, 4496, 4496, 4496, 4496
HERPUD1 - CETP	RS3764261	16	56993324	T	Age-related macular degeneration, Cholesterol, total, LDL cholesterol, Metabolic syndrome, Lipid metabolism phenotypes, Metabolic syndrome (bivariate traits), Waist circumference and related phenotypes, HDL cholesterol, Triglycerides	20385819, 21665990, 19060910, 18193043, 20694148, 22286219, 19359809, 21386085, 18454146, 20686565	HDL Cholesterol	NHB	NHANES III	(ln + 1)HDP:HDL-Cholesterol (mg/dL), HDP:HDL-Cholesterol (mg/dL), (ln + 1)HDPSI:Serum HDL cholesterol: SI (mmol/L), HDPSI:Serum HDL cholesterol: SI (mmol/L), (ln + 1)HDP:HDL-Cholesterol(mg/dL), HDP:HDL-Cholesterol(mg/dL), (ln + 1)HDPSI:SerumHDLcholesterol:SI(mmol/L), HDPSI:SerumHDLcholesterol:SI(mmol/L)	2.45e-05, 1.97e-05, 2.13e-05, 2.02e-05, 2.45e-05, 1.97e-05, 2.13e-05, 2.02e-05	0.04004(0.00947), 2.34946(0.54907), 0.02366(0.00555), 0.06067(0.0142), 0.04004(0.00947), 2.34946(0.54907), 0.02366(0.00555), 0.06067(0.0142)	2019, 2019, 2019, 2019, 2019, 2019, 2019, 2019
									NHANES 9902	(ln + 1)LBDHDL:Serum HDL-Cholesterol (mg/dL), LBDHDL:Serum HDL-Cholesterol (mg/dL), (ln + 1)LBDHDLSI:HDL-cholesterol (mmol/L), LBDHDLSI:HDL-cholesterol (mmol/L)	0.00180704, 0.00224556, 0.00215103, 0.0024551	0.03842(0.01229), 2.16996(0.70875), 0.02218(0.00721), 0.05559(0.01832)	1324, 1324, 1324, 1324
									NHANES combined	(ln + 1)HDP:HDL-Cholesterol (mg/dL), HDP:HDL-Cholesterol (mg/dL), (ln + 1)HDPSI:Serum HDL cholesterol: SI (mmol/L), HDPSI:Serum HDL cholesterol: SI (mmol/L), (ln + 1)HDP:HDL-Cholesterol(mg/dL), HDP:HDL-Cholesterol(mg/dL), (ln + 1)HDPSI:SerumHDLcholesterol:SI(mmol/L), HDPSI:SerumHDLcholesterol:SI(mmol/L)	1.65e-07, 1.67e-07, 1.73e-07, 1.88e-07, 1.65e-07, 1.67e-07, 1.73e-07, 1.88e-07	0.03936, 2.27671, 0.02306, 0.05863, 0.03936, 2.27671, 0.02306, 0.05863	3343, 3343, 3343, 3343, 3343, 3343, 3343, 3343
HERPUD1 - CETP	RS3764261	16	56993324	T	Age-related macular degeneration, Cholesterol, total, LDL cholesterol, Metabolic syndrome, Lipid metabolism phenotypes, Metabolic syndrome (bivariate traits), Waist circumference and related phenotypes, HDL cholesterol, Triglycerides	20385819, 21665990, 19060910, 18193043, 20694148, 22286219, 19359809, 21386085, 18454146, 20686565	HDL Cholesterol	MA	NHANES III	(ln+1)HDP:HDL-Cholesterol (mg/dL) (ln+1)HDP:HDL-cholesterol (mg/dL) (ln+1)HDP:HDL-Cholesterol(mg/dL) (ln+1)HDPSI:Serum HDL cholesterol: SI (mmol/L) (ln+1)HDPSI:SerumHDLcholesterol:SI(mmol/L) (ln+1)HDP:HDL-Cholesterol (mg/dL) HDP:HDL-cholesterol (mg/dL) HDP:HDL-Cholesterol(mg/dL) HDPSI:Serum HDL cholesterol: SI (mmol/L) HDPSI:SerumHDLcholesterol:SI(mmol/L)	1.70E-09 1.70E-09 1.70E-09 3.30E-09 3.30E-09 1.11E-08 1.11E-08 1.11E-08 1.22E-08 1.22E-08	0.05427 0.05427 0.05427 0.02966 0.02966 2.57178 2.57178 2.57178 0.06631 0.06631	1822 1822 1822 1822 1822 1822 1822 1822 1822 1822
									NHANES 9902	(ln+1)LBDHDL:Serum HDL-Cholesterol (mg/dL) (ln+1)LBDHDLSI:HDL-cholesterol (mmol/L) LBDHDLSI:HDL-cholesterol (mmol/L) LBDHDL:Serum HDL-Cholesterol (mg/dL)	1.10E-09 1.90E-09 9.10E-09 9.30E-09	0.0569 0.0319 0.07255 2.80581	1857 1857 1857 1857
									NHANES combined	(ln+1)HDP:HDL-Cholesterol (mg/dL) (ln+1)HDP:HDL-cholesterol (mg/dL) (ln+1)HDP:HDL-Cholesterol(mg/dL) HDP:HDL-Cholesterol (mg/dL) HDP:HDL-cholesterol (mg/dL) HDP:HDL-Cholesterol(mg/dL) (ln+1)HDPSI:Serum HDL cholesterol: SI (mmol/L) (ln+1)HDPSI:SerumHDLcholesterol:SI(mmol/L) HDPSI:Serum HDL cholesterol: SI (mmol/L) HDPSI:SerumHDLcholesterol:SI(mmol/L)	2.11E-17 2.11E-17 2.11E-17 1.13E-15 1.13E-15 1.13E-15 6.37E-17 6.37E-17 1.24E-15 1.24E-15	0.05483 0.05483 0.05483 2.64898 2.64898 2.64898 0.03034 0.03034 0.0684 0.0684	3679 3679 3679 3679 3679 3679 3679 3679 3679 3679
HERPUD1 - CETP	RS3764261	16	56993324	T	Age-related macular degeneration, Cholesterol, total, LDL cholesterol, Metabolic syndrome, Lipid metabolism phenotypes, Metabolic syndrome (bivariate traits), Waist circumference and related phenotypes, HDL cholesterol, Triglycerides	20385819, 21665990, 19060910, 18193043, 20694148, 22286219, 19359809, 21386085, 18454146, 20686565	HDL Cholesterol	NHW	NHANES III	(ln+1)HDP:HDL-Cholesterol (mg/dL) (ln+1)HDP:HDL-cholesterol (mg/dL) (ln+1)HDP:HDL-Cholesterol(mg/dL) (ln+1)HDPSI:Serum HDL cholesterol: SI (mmol/L) (ln+1)HDPSI:SerumHDLcholesterol:SI(mmol/L) (ln+1)HDP:HDL-Cholesterol (mg/dL) )HDP:HDL-cholesterol (mg/dL) HDP:HDL-Cholesterol(mg/dL) HDPSI:Serum HDL cholesterol: SI (mmol/L) HDPSI:SerumHDLcholesterol:SI(mmol/L)	3.02E-13 3.02E-13 3.02E-13 1.04E-12 1.04E-12 2.29E-11 2.29E-11 2.29E-11 2.35E-11 2.35E-11	0.06433 0.06433 0.06433 0.03577 0.03577 3.18163 3.18163 3.18163 0.08226 0.08226	2429 2429 2429 2429 2429 2429 2429 2429 2429 2429
									NHANES 9902	(ln+1)LBDHDL:Serum HDL-Cholesterol (mg/dL) LBDHDL:Serum HDL-Cholesterol (mg/dL) (ln+1)LBDHDLSI:HDL-cholesterol (mmol/L) LBDHDLSI:HDL-cholesterol (mmol/L)	1.34E-22 2.46E-21 2.72E-22 1.66E-21	0.06828 3.64456 0.03923 0.09458	3934 3934 3934 3934
									NHANES combined	(ln+1)HDP:HDL-Cholesterol (mg/dL) (ln+1)HDP:HDL-cholesterol (mg/dL) (ln+1)HDP:HDL-Cholesterol(mg/dL) HDP:HDL-Cholesterol (mg/dL) HDP:HDL-cholesterol (mg/dL) HDP:HDL-Cholesterol(mg/dL) (ln+1)HDPSI:Serum HDL cholesterol: SI (mmol/L) (ln+1)HDPSI:SerumHDLcholesterol:SI(mmol/L) HDPSI:Serum HDL cholesterol: SI (mmol/L) HDPSI:SerumHDLcholesterol:SI(mmol/L)	1.28E-34 1.28E-34 1.28E-34 1.82E-31 1.82E-31 1.82E-31 7.90E-34 7.90E-34 1.21E-31 1.21E-31	0.06725 0.06725 0.06725 3.49538 3.49538 3.49538 0.03819 0.03819 0.09059 0.09059	6363 6363 6363 6363 6363 6363 6363 6363 6363 6363
APOC1	RS4420638	19	45422946	G	Triglycerides, HDL cholesterol, Alzheimer's disease (age of onset), Longevity, Alzheimer's disease (late onset), Cholesterol, total, Cognitive decline, LDL cholesterol, Lipoprotein-associated phospholipase A2 activity and mass, Alzheimer's disease, C-reactive protein, Quantitative traits	17463246, 20864672, 19060906, 18262040, 22005931, 20442857, 18193043, 21740922, 17975299, 21196492, 17474819, 18802019, 22054870, 20686565, 18193044, 22003152, 19567438, 17998437, 21300955, 19197348	Cholesterol	NHW	NHANES III	(ln + 1)TCP:Total cholesterol (mg/dL), TCP:Total cholesterol (mg/dL), (ln + 1)TCPSI:Total cholesterol (mmol/L), TCPSI:Total cholesterol (mmol/L), (ln + 1)CHP:Serumcholesterol(mg/dL), CHP:Serumcholesterol(mg/dL), (ln + 1)TCP:Cholesterol, Total(mg/dL), TCP:Cholesterol, Total(mg/dL)	0.001691436, 0.005235327, 0.001968928, 0.006181989, 0.002763581, 0.006185997, 0.001691436, 0.005235327	0.02541(0.00808), 4.64918(1.66357), 0.02099(0.00678), 0.12129(0.04426), 0.02437(0.00814), 4.69003(1.71161), 0.02541(0.00808), 4.64918(1.66357)	2448, 2448, 2448, 2446, 2446, 2446, 2448, 2448
									NHANES 9902	(ln + 1)LBDSCHSI:Cholesterol (mmol/L), LBDSCHSI:Cholesterol (mmol/L), (ln + 1)LBDTCSI:Total cholesterol (mmol/L), LBDTCSI:Total cholesterol (mmol/L), (ln + 1)LBXSCH:Serum Cholesterol (mg/dL), LBXSCH:Serum Cholesterol (mg/dL), (ln + 1)LBXTC:Total cholesterol (mg/dL), LBXTC:Total cholesterol (mg/dL), (ln + 1)LBXSCH:Cholesterol, total (mg/dL), LBXSCH:Cholesterol, total (mg/dL)	7.52e-05, 8.77e-05, 0.000188556, 0.000232396, 7.52e-05, 8.72e-05, 0.000189088, 0.000235977, 7.52e-05, 8.72e-05	0.01969(0.00497), 0.12309(0.03135), 0.0186(0.00498), 0.11741(0.03187), 0.02351(0.00593), 4.76078(1.21212), 0.02214(0.00592), 4.53527(1.23228), 0.02351(0.00593), 4.76078(1.21212)	3965, 3965, 3967, 3967, 3965, 3965, 3967, 3967, 3965, 3965
									NHANES combined	(ln + 1)CHPSI:Serum cholesterol: SI (mmol/L), CHPSI:Serum cholesterol: SI (mmol/L), (ln + 1)TCP:Total cholesterol (mg/dL), TCP:Total cholesterol (mg/dL), (ln + 1)TCPSI:Total cholesterol (mmol/L), TCPSI:Total cholesterol (mmol/L), (ln + 1)CHPSI:Serumcholesterol:SI(mmol/L), CHPSI:Serumcholesterol:SI(mmol/L), (ln + 1)TCP:Cholesterol, Total(mg/dL), TCP:Cholesterol, Total(mg/dL)	0.00311326, 0.00618199, 1.28e-06, 4.59e-06, 1.47e-06, 4.5e-06, 0.00311326, 0.00618199, 1.28e-06, 4.59e-06	0.02025, 0.12129, 0.02325, 4.55306, 0.0194, 0.11785, 0.02025, 0.12129, 0.02325, 4.55306	2446, 2446, 6415, 6415, 6415, 6415, 2446, 2446, 6415, 6415
CELSR2	RS646776	1	109818530	G	Coronary heart disease, Response to statin therapy, Cholesterol, total, Progranulin levels, Myocardial infarction (early onset), LDL cholesterol	21378988, 20339536, 19060910, 21087763, 19198609, 19060911, 18193044	Cholesterol	MA	NHANES III	(ln + 1)TCP:Total cholesterol (mg/dL), TCP:Total cholesterol (mg/dL), (ln + 1)TCPSI:Total cholesterol (mmol/L), TCPSI:Total cholesterol (mmol/L), (ln + 1)CHP:Serumcholesterol(mg/dL), CHP:Serumcholesterol(mg/dL), (ln + 1)TCP:Cholesterol, Total(mg/dL), TCP:Cholesterol, Total(mg/dL)	4.43e-06, 1.76e-06, 3.39e-06, 1.74e-06, 1.24e-05, 3.46e-06, 4.43e-06, 1.76e-06	-0.04174(0.00907), -8.74544(1.82393), -0.03514(0.00754), -0.22624(0.04717), -0.0395(0.00901), -8.4384(1.81237), -0.04174(0.00907), -8.74544(1.82393)	1828, 1828, 1828, 1828, 1823, 1823, 1828, 1828
									NHANES 9902	(ln + 1)LBDSCHSI:Cholesterol (mmol/L), LBDSCHSI:Cholesterol (mmol/L), (ln + 1)LBDTCSI:Total cholesterol (mmol/L), LBDTCSI:Total cholesterol (mmol/L), (ln + 1)LBXSCH:Serum Cholesterol (mg/dL), LBXSCH:Serum Cholesterol (mg/dL), (ln + 1)LBXTC:Total cholesterol (mg/dL), LBXTC:Total cholesterol (mg/dL), (ln + 1)LBXSCH:Cholesterol, total (mg/dL), LBXSCH:Cholesterol, total (mg/dL)	1.45e-06, 1.08e-06, 1.53e-06, 1.32e-06, 1.64e-06, 1.06e-06, 1.69e-06, 1.3e-06, 1.64e-06, 1.06e-06	-0.03515(0.00727), -0.22185(0.04534), -0.03482(0.00722), -0.22036(0.04541), -0.04188(0.00871), -8.58494(1.75307), -0.04146(0.00863), -8.52679(1.75607), -0.04188(0.00871), -8.58494(1.75307)	1858, 1858, 1858, 1858, 1858, 1858, 1858, 1858, 1858, 1858
									NHANES combined	(ln+1)TCP:Total cholesterol (mg/dL) (ln+1)TCP:Total cholesterol (mg/dL) (ln+1)TCP:Cholesterol,Total(mg/dL) TCP:Total cholesterol (mg/dL) TCP:Total cholesterol (mg/dL) TCP:Cholesterol,Total(mg/dL) (ln+1)TCPSI:Total cholesterol (mmol/L) (ln+1)TCPSI:Total cholesterol (mmol/L) TCPSI:Total cholesterol (mmol/L) TCPSI:Total cholesterol (mmol/L)	7.51E-12 7.51E-12 7.51E-12 2.39E-12 2.39E-12 2.39E-12 4.96E-12 4.96E-12 2.39E-12 2.39E-12	-0.04314, -0.04314, -0.04314, -8.9187, -8.9187, -8.9187, -0.03626, -0.03626, -0.23062, -0.23062	3686 3686 3686 3686 3686 3686 3686 3686 3686 3686
CELSR2	RS646776	1	109818530	G	Coronary heart disease, Response to statin therapy, Cholesterol, total, Progranulin levels, Myocardial infarction (early onset), LDL cholesterol	21378988, 20339536, 19060910, 21087763, 19198609, 19060911, 18193044	Cholesterol	NHB	NHANES III	(ln + 1)TCP:Total cholesterol (mg/dL), TCP:Total cholesterol (mg/dL), (ln + 1)TCPSI:Total cholesterol (mmol/L), TCPSI:Total cholesterol (mmol/L), (ln + 1)CHP:Serumcholesterol(mg/dL), CHP:Serumcholesterol(mg/dL), (ln + 1)TCP:Cholesterol, Total(mg/dL), TCP:Cholesterol, Total(mg/dL)	0.006577291, 0.005559009, 0.002068281, 0.002449969, 0.002000334, 0.002448868, 0.006577291, 0.005559009	-0.01958(0.0072), -3.99152(1.43802), -0.01866(0.00605), -0.11598(0.03824), -0.02239(0.00724), -4.4851(1.47857), -0.01958(0.0072), -3.99152(1.43802)	2019, 2019, 2023, 2023, 2023, 2023, 2019, 2019
									NHANES 9902	(ln + 1)LBDSCHSI:Cholesterol (mmol/L), LBDSCHSI:Cholesterol (mmol/L), (ln + 1)LBDTCSI:Total cholesterol (mmol/L), LBDTCSI:Total cholesterol (mmol/L), (ln + 1)LBXSCH:Serum Cholesterol (mg/dL), LBXSCH:Serum Cholesterol (mg/dL), (ln + 1)LBXTC:Total cholesterol (mg/dL), LBXTC:Total cholesterol (mg/dL), (ln + 1)LBXSCH:Cholesterol, total (mg/dL), LBXSCH:Cholesterol, total (mg/dL)	0.00232206, 0.00280558, 0.000963743, 0.00110796, 0.002152, 0.00279562, 0.000912026, 0.00110835, 0.002152, 0.00279562	-0.02112(0.00692), -0.12668(0.04231), -0.02271(0.00686), -0.13808(0.04224), -0.02559(0.00832), -4.90012(1.63612), -0.02737(0.00824), -5.33943(1.63353), -0.02559(0.00832), -4.90012(1.63612)	1329, 1329, 1330, 1330, 1329, 1329, 1330, 1330, 1329, 1329
									NHANES combined	(ln + 1)CHPSI:Serum cholesterol: SI (mmol/L), CHPSI:Serum cholesterol: SI (mmol/L), (ln + 1)CHPSI:Serumcholesterol:SI(mmol/L), CHPSI:Serumcholesterol:SI(mmol/L), (ln + 1)TCP:Total cholesterol (mg/dL), TCP:Total cholesterol (mg/dL), (ln + 1)TCPSI:Total cholesterol (mmol/L), TCPSI:Total cholesterol (mmol/L), (ln + 1)TCP:Cholesterol, Total(mg/dL), TCP:Cholesterol, Total(mg/dL)	0.00206828, 0.00244997, 0.00206828, 0.00244997, 2.17e-05, 2.16e-05, 2.14e-05, 2.15e-05, 2.17e-05, 2.16e-05	-0.01866, -0.11598, -0.01866, -0.11598, -0.0232, -4.62045, -0.01935, -0.11951, -0.0232, -4.62045	2023, 2023, 2023, 2023, 3349, 3349, 3349, 3349, 3349, 3349
CELSR2	RS646776	1	109818530	G	Coronary heart disease, Response to statin therapy, Cholesterol, total, Progranulin levels, Myocardial infarction (early onset), LDL cholesterol	21378988, 20339536, 19060910, 21087763, 19198609, 19060911, 18193044	Cholesterol	NHW	NHANES III	(ln + 1)TCP:Total cholesterol (mg/dL), TCP:Total cholesterol (mg/dL), (ln + 1)TCPSI:Total cholesterol (mmol/L), TCPSI:Total cholesterol (mmol/L), HAE7:Doctor told you - high cholesterol level, (ln + 1)CHP:Serumcholesterol(mg/dL), CHP:Serumcholesterol(mg/dL), (ln + 1)TCP:Cholesterol, Total(mg/dL), TCP:Cholesterol, Total(mg/dL), HAE7:Doctortoldbloodcholesterollevelhigh	1.02e-05, 1.04e-05, 3.41e-06, 3.18e-06, 0.0005, 3.45e-06, 3.17e-06, 1.02e-05, 1.04e-05, 0.0005	-0.03427(0.00775), -7.03813(1.59343), -0.03054(0.00656), -0.19805(0.04241), 0.721(0.0935), -0.03629(0.0078), -7.65901(1.64004), -0.03427(0.00775), -7.03813(1.59343), 0.721(0.0935)	2446, 2446, 2444, 2444, 1585, 2444, 2444, 2446, 2446, 1585
									NHANES 9902	(ln + 1)LBDSCHSI:Cholesterol (mmol/L), LBDSCHSI:Cholesterol (mmol/L), (ln + 1)LBDTCSI:Total cholesterol (mmol/L), LBDTCSI:Total cholesterol (mmol/L), (ln + 1)LBXSCH:Serum Cholesterol (mg/dL), LBXSCH:Serum Cholesterol (mg/dL), (ln + 1)LBXTC:Total cholesterol (mg/dL), LBXTC:Total cholesterol (mg/dL), (ln + 1)LBXSCH:Cholesterol, total (mg/dL), LBXSCH:Cholesterol, total (mg/dL)	3.12e-06, 2.74e-06, 1.07e-06, 9.15e-07, 3.39e-06, 2.7e-06, 1.18e-06, 9.26e-07, 3.39e-06, 2.7e-06	-0.02104(0.00451), -0.1334(0.0284), -0.02204(0.00451), -0.14176(0.02883), -0.02503(0.00538), -5.16075(1.09826), -0.02613(0.00537), -5.47924(1.1149), -0.02503(0.00538), -5.16075(1.09826)	3941, 3941, 3943, 3943, 3941, 3941, 3943, 3943, 3941, 3941
									NHANES combined	(ln + 1)CHPSI:Serum cholesterol: SI (mmol/L), CHPSI:Serum cholesterol: SI (mmol/L), (ln + 1)CHPSI:Serumcholesterol:SI(mmol/L), CHPSI:Serumcholesterol:SI(mmol/L), (ln + 1)TCP:Total cholesterol (mg/dL), TCP:Total cholesterol (mg/dL), (ln + 1)TCPSI:Total cholesterol (mmol/L), TCPSI:Total cholesterol (mmol/L), (ln + 1)TCP:Cholesterol, Total(mg/dL), TCP:Cholesterol, Total(mg/dL)	3.41e-06, 3.18e-06, 3.41e-06, 3.18e-06, 1e-10, 1e-10, 1e-10, 1e-10, 1e-10, 1e-10	-0.03054, -0.19805, -0.03054, -0.19805, -0.02879, -6.00312, -0.02423, -0.15532, -0.02879, -6.00312	2444, 2444, 2444, 2444, 6389, 6389, 6389, 6389, 6389, 6389
CELSR2	RS646776	1	109818530	G	Coronary heart disease, Response to statin therapy, Cholesterol, total, Progranulin levels, Myocardial infarction (early onset), LDL cholesterol	21378988, 20339536, 19060910, 21087763, 19198609, 19060911, 18193044	LDL Cholesterol	MA	NHANES III	(ln + 1)LCP:Serum LDL cholesterol (mg/dL), LCP:Serum LDL cholesterol (mg/dL), (ln + 1)LCPSI:Serum LDL cholesterol: SI (mmol/L), LCPSI:Serum LDL cholesterol: SI (mmol/L), (ln + 1)LCP:SerumLDLcholesterol(mg/dL), LCP:SerumLDLcholesterol(mg/dL), (ln + 1)LCPSI:SerumLDLcholesterol:SI(mmol/L), LCPSI:SerumLDLcholesterol:SI(mmol/L)	0.003305795, 0.001581813, 0.002462103, 0.00157701, 0.003305795, 0.001581813, 0.002462103, 0.00157701	-0.05566(0.01888), -6.75448(2.12984), -0.04207(0.01384), -0.17471(0.05508), -0.05566(0.01888), -6.75448(2.12984), -0.04207(0.01384), -0.17471(0.05508)	720, 720, 720, 720, 720, 720, 720, 720
									NHANES 9902	(ln + 1)LBDLDL:LDL-cholesterol (mg/dL), LBDLDL:LDL-cholesterol (mg/dL), (ln + 1)LBDLDLSI:LDL-cholesterol (mmol/L), LBDLDLSI:LDL-cholesterol (mmol/L)	1.85e-05, 2.3e-05, 1.72e-05, 2.31e-05	-0.07835(0.01819), -8.96692(2.10598), -0.05789(0.01339), -0.23188(0.05447)	838, 838, 838, 838
									NHANES combined	(ln + 1)LCP:Serum LDL cholesterol (mg/dL), (ln + 1)LCP:SerumLDLcholesterol(mg/dL), LCP:Serum LDL cholesterol (mg/dL), (ln + 1)LCPSI:Serum LDL cholesterol: SI (mmol/L), LCPSI:Serum LDL cholesterol: SI (mmol/L), LCP:SerumLDLcholesterol(mg/dL), (ln + 1)LCPSI:SerumLDLcholesterol:SI(mmol/L), LCPSI:SerumLDLcholesterol:SI(mmol/L)	1.13e-07, 1.13e-07, 5.6e-08, 7.3e-08, 5.6e-08, 5.6e-08, 7.3e-08, 5.6e-08	-0.06987, -0.06987, -8.17758, -0.0521, -0.21149, -8.17758, -0.0521, -0.21149	1558, 1558, 1558, 1558, 1558, 1558, 1558, 1558
APOB	rs673548	2	21237544	G	Metabolic traits, Metabolic syndrome	19060910, 22399527	Triglycerides	NHW	NHANES III	(ln + 1)TGP:Triglyceride (mg/dL), TGP:Triglyceride (mg/dL), (ln + 1)TGPSI:Triglyceride (mmol/L), TGPSI:Triglyceride (mmol/L), (ln + 1)TGP:Serumtriglycerides(mg/dL), TGP:Serumtriglycerides(mg/dL), (ln + 1)TGPSI:Serumtriglycerides:SI(mmol/L), TGPSI:Serumtriglycerides:SI(mmol/L)	0.001379921, 0.006528063, 0.001449048, 0.006567861, 0.001379921, 0.006528063, 0.001449048, 0.006567861	0.06271(0.01958), 11.15189(4.09653), 0.03866(0.01213), 0.12582(0.04625), 0.06271(0.01958), 11.15189(4.09653), 0.03866(0.01213), 0.12582(0.04625)	2519, 2519, 2519, 2519, 2519, 2519, 2519, 2519
									NHANES 9902	(ln + 1)LBDSTRSI:Triglycerides (mmol/L), LBDSTRSI:Triglycerides (mmol/L), (ln + 1)LBDTRSI:Triglyceride (mmol/L), LBDTRSI:Triglyceride (mmol/L), (ln + 1)LBXSTR:Triglycerides (mg/dL), LBXSTR:Triglycerides (mg/dL), (ln + 1)LBXTR:Triglyceride (mg/dL), LBXTR:Triglyceride (mg/dL)	1.14e-05, 0.000548183, 2.05e-05, 0.0022372, 5.5e-06, 0.000548696, 1.05e-05, 0.00223021	0.04234(0.00964), 0.12764(0.0369), 0.05766(0.01351), 0.18082(0.05908), 0.07094(0.01559), 11.3045(3.26849), 0.09507(0.02152), 16.0195(5.23202)	3935, 3935, 1942, 1942, 3935, 3935, 1942, 1942
									NHANES combined	(ln + 1)TGP:Triglyceride (mg/dL), TGP:Triglyceride (mg/dL), (ln + 1)TGPSI:Triglyceride (mmol/L), TGPSI:Triglyceride (mmol/L), (ln + 1)TGP:Serumtriglycerides(mg/dL), TGP:Serumtriglycerides(mg/dL), (ln + 1)TGPSI:Serumtriglycerides:SI(mmol/L), TGPSI:Serumtriglycerides:SI(mmol/L)	1.23e-07, 4.41e-05, 2.08e-07, 4.45e-05, 1.23e-07, 4.41e-05, 2.08e-07, 4.45e-05	0.07688, 13.2836, 0.04698, 0.1499, 0.07688, 13.2836, 0.04698, 0.1499	4461, 4461, 4461, 4461, 4461, 4461, 4461, 4461
SLC2A9	rs6855911	4	9935910	G	Urate levels	17997608	Uric acid	NHB	NHANES III	(ln + 1)UAP:Uric acid (mg/dL), UAP:Uric acid (mg/dL), (ln + 1)UAPSI:Uric acid (umol/L), UAPSI:Uric acid (umol/L), (ln + 1)UAP:Serumuricacid(mg/dL), UAP:Serumuricacid(mg/dL), (ln + 1)UAPSI:Serumuricacid:SI(umol/L), UAPSI:Serumuricacid:SI(umol/L)	8.73e-07, 2.02e-06, 8.79e-07, 2.02e-06, 8.73e-07, 2.02e-06, 8.79e-07, 2.02e-06	-0.03718(0.00754), -0.22373(0.04695), -0.04539(0.0092), -13.30775(2.79264), -0.03718(0.00754), -0.22373(0.04695), -0.04539(0.0092), -13.30775(2.79264)	2067, 2067, 2067, 2067, 2067, 2067, 2067, 2067
									NHANES 9902	(ln + 1)LBDSUASI:Uric acid (umol/L), LBDSUASI:Uric acid (umol/L), (ln + 1)LBXSUA:Uric acid (mg/dL), LBXSUA:Uric acid (mg/dL)	6.91e-05, 0.00010151, 5.34e-05, 0.000101439	-0.07507,_x000D_-20.4983,_x000D_-0.06122,_x000D_-0.34463	1324, 1324, 1324, 1324
									NHANES combined	(ln + 1)UAP:Uric acid (mg/dL), UAP:Uric acid (mg/dL), (ln + 1)UAPSI:Uric acid (umol/L), UAPSI:Uric acid (umol/L), (ln + 1)UAP:Serumuricacid(mg/dL), UAP:Serumuricacid(mg/dL), (ln + 1)UAPSI:Serumuricacid:SI(umol/L), UAPSI:Serumuricacid:SI(umol/L)	8e-10, 3.5e-09, 9e-10, 3.5e-09, 8e-10, 3.5e-09, 9e-10, 3.5e-09	-0.03685, -0.22383, -0.04467, -13.3132, -0.03685, -0.22383, -0.04467, -13.3132	3391, 3391, 3391, 3391, 3391, 3391, 3391, 3391
SLC2A9	rs6855911	4	9935910	G	Urate levels	17997608	Uric acid	MA	NHANES III	(ln+1)UAP:Uric acid (mg/dL) (ln+1)UAP:Uric acid (mg/dL) (ln+1)UAP:Serumuricacid(mg/dL) UAP:Uric acid (mg/dL) UAP:Uric acid (mg/dL) UAP:Serumuricacid(mg/dL) UAPSI:Uric acid (umol/L) UAPSI:Uric acid (umol/L) UAPSI:Serumuricacid:SI(umol/L) (ln+1)UAPSI:Uric acid (umol/L) (ln+1)UAPSI:Uric acid (umol/L) (ln+1)UAPSI:Serumuricacid:SI(umol/L)	5.10E-09 5.10E-09 5.10E-09 6.10E-09 6.10E-09 6.10E-09 6.10E-09 6.10E-09 6.10E-09 1.99E-08 1.99E-08 1.99E-08	-0.04367, -0.04367, -0.04367, -0.26822, -0.26822, -0.26822, -15.95256, -15.95256, -15.95256, -0.05155, -0.05155, -0.05155	2013 2013 2013 2013 2013 2013 2013 2013 2013 2013 2013 2013
									NHANES 9902	(ln+1)Uric acid (umol/L), LBDSUASI:Uric acid (umol/L), (ln+1)LBXSUA:Uric acid (mg/dL), LBXSUA:Uric acid (mg/dL)	1.83E-15 5.59E-13 4.20E-15 5.60E-13	-0.07507, -20.4983, -0.06122, -0.34463	1863 1863 1863 1863
									NHANES combined	(ln+1)UAP:Uric acid (mg/dL) (ln+1)UAP:Uric acid (mg/dL) (ln+1)UAP:Serumuricacid(mg/dL) UAP:Uric acid (mg/dL) UAP:Uric acid (mg/dL) UAP:Serumuricacid(mg/dL) (ln+1)UAPSI:Uric acid (umol/L) (ln+1)UAPSI:Uric acid (umol/L) (ln+1)UAPSI:Serumuricacid:SI(umol/L) UAPSI:Uric acid (umol/L) UAPSI:Uric acid (umol/L) UAPSI:Serumuricacid:SI(umol/L)	2.87E-22 2.87E-22 2.87E-22 2.45E-20 2.45E-20 2.45E-20 7.78E-22 7.78E-22 7.78E-22 2.43E-20 2.43E-20 2.43E-20	-0.05231, -0.05231, -0.05231, -0.30623, -0.30623, -0.30623, -0.06309, -0.06309, -0.06309, -18.2142, -18.2142, -18.2142	3876 3876 3876 3876 3876 3876 3876 3876 3876 3876 3876 3876
SLC2A9	rs6855911	4	9935910	G	Urate levels	17997608	Uric acid	NHW	NHANES III	(ln+1)UAP:Uric acid (mg/dL) (ln+1)UAP:Uric acid (mg/dL) (ln+1)UAP:Serumuricacid(mg/dL) UAP:Uric acid (mg/dL) UAP:Uric acid (mg/dL) UAP:Serumuricacid(mg/dL) (ln+1)UAPSI:Uric acid (umol/L) (ln+1)UAPSI:Uric acid (umol/L) (ln+1)UAPSI:Serumuricacid:SI(umol/L) UAPSI:Uric acid (umol/L) UAPSI:Uric acid (umol/L) UAPSI:Serumuricacid:SI(umol/L)	1.73E-14 1.73E-14 1.73E-14 1.79E-11 1.79E-11 1.79E-11 5.90E-15 5.90E-15 5.90E-15 1.78E-11 1.78E-11 1.78E-11	-0.05399, -0.05399, -0.05399, -0.30171, -0.30171, -0.30171, -0.06604, -0.06604, -0.06604, -17.94728, -17.94728, -17.94728,	2571 2571 2571 2571 2571 2571 2571 2571 2571 2571 2571 2571
									NHANES 9902	(ln+1)LBDSUASI:Uric acid (umol/L) LBDSUASI:Uric acid (umol/L) (ln+1)LBXSUA:Uric acid (mg/dL) LBXSUA:Uric acid (mg/dL)	5.75E-21 4.01E-17 2.61E-20 4.01E-17	-0.06858, -19.3409, -0.05605, -0.32515	3647 3647 3720 3720
									NHANES combined	(ln+1)UAP:Uric acid (mg/dL) (ln+1)UAP:Uric acid (mg/dL) (ln+1)UAP:Serumuricacid(mg/dL) UAP:Uric acid (mg/dL) UAP:Uric acid (mg/dL) UAP:Serumuricacid(mg/dL) (ln+1)UAPSI:Uric acid (umol/L) (ln+1)UAPSI:Uric acid (umol/L) (ln+1)UAPSI:Serumuricacid:SI(umol/L) UAPSI:Uric acid (umol/L) UAPSI:Uric acid (umol/L) UAPSI:Serumuricacid:SI(umol/L)	2.52E-33 2.52E-33 2.52E-33 3.62E-27 3.62E-27 3.62E-27 1.93E-34 1.93E-34 1.93E-34 3.59E-27 3.59E-27 3.59E-27	-0.05533, -0.05533, -0.05533, -0.31663, -0.31663, -0.31663, -0.06768, -0.06768, -0.06768, -18.8343, -18.8343, -18.8343	5836 5836 5836 5836 5836 5836 5837 5837 5837 5837 5837 5837
C2orf43 - APOB	rs7557067	2	21208211	G	Triglycerides	19060906	Triglycerides	NHW	NHANES III	(ln + 1)TGP:Triglyceride (mg/dL), TGP:Triglyceride (mg/dL), (ln + 1)TGPSI:Triglyceride (mmol/L), TGPSI:Triglyceride (mmol/L), (ln + 1)TGP:Serumtriglycerides(mg/dL), TGP:Serumtriglycerides(mg/dL), (ln + 1)TGPSI:Serumtriglycerides:SI(mmol/L), TGPSI:Serumtriglycerides:SI(mmol/L)	0.001946297, 0.005663677, 0.002059369, 0.005675023, 0.001946297, 0.005663677, 0.002059369, 0.005675023	-0.05957(0.0192), -11.01723(3.97863), -0.03664(0.01188), -0.12436(0.04492), -0.05957(0.0192), -11.01723(3.97863), -0.03664(0.01188), -0.12436(0.04492)	2438, 2438, 2438, 2438, 2438, 2438, 2438, 2438
									NHANES 9902	(ln + 1)LBDSTRSI:Triglycerides (mmol/L), LBDSTRSI:Triglycerides (mmol/L), (ln + 1)LBDTRSI:Triglyceride (mmol/L), LBDTRSI:Triglyceride (mmol/L), (ln + 1)LBXSTR:Triglycerides (mg/dL), LBXSTR:Triglycerides (mg/dL), (ln + 1)LBXTR:Triglyceride (mg/dL), LBXTR:Triglyceride (mg/dL)	0.000199788, 0.00155008, 0.000459783, 0.00810739, 0.000135857, 0.00155158, 0.000268456, 0.00807072	-0.03399(0.00913), -0.11051(0.03489), -0.04534(0.01292), -0.14933(0.05634), -0.05648(0.01479), -9.78717(3.0903), -0.07525(0.02061), -13.2331(4.9902)	3964, 3964, 1957, 1957, 3964, 3964, 1957, 1957
									NHANES combined	(ln + 1)TGP:Triglyceride (mg/dL), TGP:Triglyceride (mg/dL), (ln + 1)TGPSI:Triglyceride (mmol/L), TGPSI:Triglyceride (mmol/L), (ln + 1)TGP:Serumtriglycerides(mg/dL), TGP:Serumtriglycerides(mg/dL), (ln + 1)TGPSI:Serumtriglycerides:SI(mmol/L), TGPSI:Serumtriglycerides:SI(mmol/L)	2.08e-06, 0.000123491, 3.43e-06, 0.000124282, 2.08e-06, 0.000123491, 3.43e-06, 0.000124282	-0.06687, -12.0477, -0.0407, -0.13597, -0.06687, -12.0477, -0.0407, -0.13597	4395, 4395, 4395, 4395, 4395, 4395, 4395, 4395
GCKR	RS780094	2	27741237	G	Metabolic syndrome, Phospholipid levels (plasma), Triglycerides, Fasting glucose-related traits, LDL cholesterol, Fasting insulin-related traits, Uric acid levels, Metabolic traits, C-reactive protein	18193043, 22399527, 19060911, 21829377, 18193044, 18179892, 20081858, 19503597, 21886157, 18439548	Glucose	MA	NHANES III	(ln + 1)G1P:Glucose, plasma (mg/dL), (ln + 1)G1PSI:Plasma glucose: SI(mmol/L), (ln + 1)G1P:Glucose, plasma(mg/dL), (ln + 1)G1PSI:Plasmaglucose:SI(mmol/L)	0.004292765, 0.004839575, 0.004292765, 0.004839575	0.02794(0.00977), 0.02463(0.00873), 0.02794(0.00977), 0.02463(0.00873)	1638, 1638, 1638, 1638
									NHANES 9902	(ln + 1)LBDSGLSI:Glucose (mmol/L), (ln + 1)LBXSGL:Serum Glucose (mg/dL)	0.00140782, 0.000999451	0.02453(0.00767), 0.02876(0.00873)	1872, 1872
									NHANES combined	(ln + 1)G1P:Glucose, plasma (mg/dL), G1P:Glucose, plasma (mg/dL), (ln + 1)G1PSI:Plasma glucose: SI(mmol/L), G1PSI:Plasma glucose: SI(mmol/L), (ln + 1)SGP:Glucose (mg/dL), SGP:Glucose (mg/dL), (ln + 1)SGPSI:Serum glucose: SI (mmol/L), SGPSI:Serum glucose: SI (mmol/L), (ln + 1)G1P:Glucose, plasma(mg/dL), G1P:Glucose, plasma(mg/dL), (ln + 1)G1PSI:Plasmaglucose:SI(mmol/L), G1PSI:Plasmaglucose:SI(mmol…	0.000416027, 0.00485275, 0.000552933, 0.00480957, 8.81e-05, 0.00209201, 0.000123227, 0.00209745, 0.000416027, 0.00485275, 0.000552933, 0.00480957, 8.81e-05, 0.00209201, 0.000123227, 0.00209745	0.02706, 3.56765, 0.02359, 0.1983, 0.02343, 2.86114, 0.02029, 0.15879, 0.02706, 3.56765, 0.02359, 0.1983, 0.02343, 2.86114, 0.02029, 0.15879	2573, 2573, 2573, 2573, 3885, 3885, 3885, 3885, 2573, 2573, 2573, 2573, 3885, 3885, 3885, 3885
ZNF259	rs964184	11	116648917	G	Cholesterol, total, LDL cholesterol, Phospholipid levels (plasma), Hypertriglyceridemia, Vitamin E levels, Metabolic syndrome, Triglycerides, Lipoprotein-associated phospholipase A2 activity and mass, HDL cholesterol, Coronary heart disease	22359512, 20657596, 21729881, 20864672, 22399527, 20686565, 22003152, 19060906, 21378990	Cholesterol	MA	NHANES III	(ln + 1)TCP:Total cholesterol (mg/dL), TCP:Total cholesterol (mg/dL), (ln + 1)TCPSI:Total cholesterol (mmol/L), TCPSI:Total cholesterol (mmol/L), (ln + 1)CHP:Serumcholesterol(mg/dL), CHP:Serumcholesterol(mg/dL), (ln + 1)TCP:Cholesterol, Total(mg/dL), TCP:Cholesterol, Total(mg/dL)	0.002977697, 0.00341676, 0.002103869, 0.002499759, 0.00217528, 0.002502777, 0.002977697, 0.00341676	0.02272(0.00764), 4.49692(1.53428), 0.01954(0.00635), 0.11993(0.03962), 0.02335(0.00761), 4.63697(1.53198), 0.02272(0.00764), 4.49692(1.53428)	2040, 2040, 2034, 2034, 2034, 2034, 2040, 2040
									NHANES 9902	(ln + 1)LBDSCHSI:Cholesterol (mmol/L), LBDSCHSI:Cholesterol (mmol/L), (ln + 1)LBDTCSI:Total cholesterol (mmol/L), LBDTCSI:Total cholesterol (mmol/L), (ln + 1)LBXSCH:Serum Cholesterol (mg/dL), LBXSCH:Serum Cholesterol (mg/dL), (ln + 1)LBXTC:Total cholesterol (mg/dL), LBXTC:Total cholesterol (mg/dL), (ln + 1)LBXSCH:Cholesterol, total (mg/dL), LBXSCH:Cholesterol, total (mg/dL)	0.00319823, 0.00170523, 0.00150198, 0.000842135, 0.00345819, 0.00169641, 0.00160427, 0.00083616, 0.00345819, 0.00169641	0.01786(0.00605), 0.11839(0.03768), 0.01909(0.006), 0.12611(0.03771), 0.02122(0.00725), 4.58014(1.45707), 0.02269(0.00718), 4.87961(1.45833), 0.02122(0.00725), 4.58014(1.45707)	1857, 1857, 1857, 1857, 1857, 1857, 1857, 1857, 1857, 1857
									NHANES combined	(ln + 1)CHPSI:Serum cholesterol: SI (mmol/L), CHPSI:Serum cholesterol: SI (mmol/L), (ln + 1)CHPSI:Serumcholesterol:SI(mmol/L), CHPSI:Serumcholesterol:SI(mmol/L), (ln + 1)TCP:Total cholesterol (mg/dL), TCP:Total cholesterol (mg/dL), (ln + 1)TCPSI:Total cholesterol (mmol/L), TCPSI:Total cholesterol (mmol/L), (ln + 1)TCP:Cholesterol, Total(mg/dL), TCP:Cholesterol, Total(mg/dL)	0.00210387, 0.00249976, 0.00210387, 0.00249976, 8.65e-06, 5.8e-06, 7.93e-06, 5.88e-06, 8.65e-06, 5.8e-06	0.01954, 0.11993, 0.01954, 0.11993, 0.02356, 4.8388, 0.01972, 0.12505, 0.02356, 4.8388	2034, 2034, 2034, 2034, 3897, 3897, 3897, 3897, 3897, 3897
ZNF259	rs964184	11	116648917	G	Cholesterol, total, LDL cholesterol, Phospholipid levels (plasma), Hypertriglyceridemia, Vitamin E levels, Metabolic syndrome, Triglycerides, Lipoprotein-associated phospholipase A2 activity and mass, HDL cholesterol, Coronary heart disease	22359512, 20657596, 21729881, 20864672, 22399527, 20686565, 22003152, 19060906, 21378990	Cholesterol	NHW	NHANES III	TCPSI:Total cholesterol (mmol/L), CHP:Serumcholesterol(mg/dL)	0.008286225, 0.00828002	0.12633(0.04781), 4.88553(1.84885)	2592, 2592
									NHANES 9902	(ln + 1)LBDSCHSI:Cholesterol (mmol/L), LBDSCHSI:Cholesterol (mmol/L), (ln + 1)LBDTCSI:Total cholesterol (mmol/L), LBDTCSI:Total cholesterol (mmol/L), (ln + 1)LBXSCH:Serum Cholesterol (mg/dL), LBXSCH:Serum Cholesterol (mg/dL), (ln + 1)LBXTC:Total cholesterol (mg/dL), LBXTC:Total cholesterol (mg/dL), (ln + 1)LBXSCH:Cholesterol, total (mg/dL), LBXSCH:Cholesterol, total (mg/dL)	0.00820609, 0.00365223, 0.00424458, 0.00180391, 0.00980405, 0.00366616, 0.00516521, 0.00181404, 0.00980405, 0.00366616	0.01445(0.00546), 0.10025(0.03447), 0.01565(0.00547), 0.10938(0.03503), 0.01686(0.00652), 3.87461(1.33273), 0.01822(0.00651), 4.22743(1.35441), 0.01686(0.00652), 3.87461(1.33273)	3950, 3950, 3952, 3952, 3950, 3950, 3952, 3952, 3950, 3950
									NHANES combined	CHPSI:Serum cholesterol: SI (mmol/L), CHPSI:Serumcholesterol:SI(mmol/L), (ln + 1)TCP:Total cholesterol (mg/dL), TCP:Total cholesterol (mg/dL), (ln + 1)TCPSI:Total cholesterol (mmol/L), TCPSI:Total cholesterol (mmol/L), (ln + 1)TCP:Cholesterol, Total(mg/dL), TCP:Cholesterol, Total(mg/dL)	0.00828622, 0.00828622, 0.000663022, 0.000210561, 0.000534475, 0.00020968, 0.000663022, 0.000210561	0.12633, 0.12633, 0.01791, 4.02551, 0.01528, 0.10413, 0.01791, 4.02551	2592, 2592, 6546, 6546, 6546, 6546, 6546, 6546
ZNF259	rs964184	11	116648917	G	Cholesterol, total, LDL cholesterol, Phospholipid levels (plasma), Hypertriglyceridemia, Vitamin E levels, Metabolic syndrome, Triglycerides, Lipoprotein-associated phospholipase A2 activity and mass, HDL cholesterol, Coronary heart disease	22359512, 20657596, 21729881, 20864672, 22399527, 20686565, 22003152, 19060906, 21378990	Vitamin E	MA	NHANES III	VEP:Vitamin E (ug/dL), VEPSI:Vitamin E (umol/L), VEP:SerumvitaminE(ug/dL)	3.72e-05, 3.71e-05, 3.72e-05	68.53293(16.58055), 1.59158(0.385), 68.53293(16.58055)	2039, 2039, 2039
									NHANES 9902	(ln + 1)LBDVIESI:Vitamin E (umol/L), LBDVIESI:Vitamin E (umol/L), (ln + 1)LBXVIE:Vitamin E (ug/dL), LBXVIE:Vitamin E (ug/dL)	0.000769562, 0.000796038, 0.000780217, 0.000795988	0.05818(0.01724), 2.1097(0.62696), 0.06012(0.01784), 90.8571(27.0006)	955, 955, 955, 955
									NHANES combined	(ln + 1)VEP:Vitamin E (ug/dL), VEP:Vitamin E (ug/dL), (ln + 1)VEPSI:Vitamin E (umol/L), VEPSI:Vitamin E (umol/L), (ln + 1)VEP:SerumvitaminE(ug/dL), VEP:SerumvitaminE(ug/dL)	1.04e-08, 5.79e-08, 1.01e-08, 5.77e-08, 1.04e-08, 5.79e-08	0.05814, 78.5202, 0.05603, 1.8234, 0.05814, 78.5202	2994, 2994, 2994, 2994, 2994, 2994
ZNF259	rs964184	11	116648917	G	Cholesterol, total, LDL cholesterol, Phospholipid levels (plasma), Hypertriglyceridemia, Vitamin E levels, Metabolic syndrome, Triglycerides, Lipoprotein-associated phospholipase A2 activity and mass, HDL cholesterol, Coronary heart disease	22359512, 20657596, 21729881, 20864672, 22399527, 20686565, 22003152, 19060906, 21378990	Vitamin E	NHW	NHANES III	VEP:Vitamin E (ug/dL), VEPSI:Vitamin E (umol/L), VEP:SerumvitaminE(ug/dL)	6.65e-07, 6.63e-07, 6.65e-07	117.18899(23.51417), 2.72133(0.546), 117.18899(23.51417)	2594, 2594, 2594
									NHANES 9902	(ln + 1)LBDVIESI:Vitamin E (umol/L), LBDVIESI:Vitamin E (umol/L), (ln + 1)LBXVIE:Vitamin E (ug/dL), LBXVIE:Vitamin E (ug/dL)	0.000200623, 0.00100556, 0.000193238, 0.00100418	0.07536(0.02022), 2.61418(0.79338), 0.07794(0.02086), 112.597(34.1684)	1622, 1622, 1622, 1622
									NHANES combined	(ln + 1)VEP:Vitamin E (ug/dL), VEP:Vitamin E (ug/dL), (ln + 1)VEPSI:Vitamin E (umol/L), VEPSI:Vitamin E (umol/L), (ln + 1)VEP:SerumvitaminE(ug/dL), VEP:SerumvitaminE(ug/dL)	1e-10, 3.4e-09, 1e-10, 3.4e-09, 1e-10, 3.4e-09	0.08205, 117.182, 0.07935, 2.72096, 0.08205, 117.182	4216, 4216, 4216, 4216, 4216, 4216
ZNF259	rs964184	11	116648917	G	Cholesterol, total, LDL cholesterol, Phospholipid levels (plasma), Hypertriglyceridemia, Vitamin E levels, Metabolic syndrome, Triglycerides, Lipoprotein-associated phospholipase A2 activity and mass, HDL cholesterol, Coronary heart disease	22359512, 20657596, 21729881, 20864672, 22399527, 20686565, 22003152, 19060906, 21378990	Triglycerides	MA	NHANES III	(ln+1)TGP:Triglyceride (mg/dL) (ln+1)TGP:Triglyceride (mg/dL) (ln+1)TGP:Serumtriglycerides(mg/dL) TGP:Triglyceride (mg/dL) TGP:Triglyceride (mg/dL) TGP:Serumtriglycerides(mg/dL) (ln+1)TGPSI:Triglyceride (mmol/L) (ln+1)TGPSI:Triglyceride (mmol/L) (ln+1)TGPSI:Serumtriglycerides:SI(mmol/L) TGPSI:Triglyceride (mmol/L) TGPSI:Triglyceride (mmol/L) TGPSI:Serumtriglycerides:SI(mmol/L)	5.11E-13 5.11E-13 5.11E-13 5.56E-12 5.56E-12 5.56E-12 1.72E-13 1.72E-13 1.72E-13 5.51E-12 5.51E-12 5.51E-12	0.14365, 0.14365, 0.14365, 28.31933, 28.31933, 28.31933, 0.09182, 0.09182, 0.09182, 0.31978, 0.31978, 0.31978	2040 2040 2040 2040 2040 2040 2040 2040 2040 2040 2040 2040
									NHANES 9902	(ln+1)LBDSTRSI:Triglycerides (mmol/L) LBDSTRSI:Triglycerides (mmol/L) (ln+1)LBXSTR:Triglycerides (mg/dL) LBXSTR:Triglycerides (mg/dL)	3.91E-20 4.22E-18 3.66E-19 4.21E-18	0.11911, 0.48298, 0.18341, 42.7805	1857 1857 1857 1857
									NHANES combined	(ln+1)TGP:Triglyceride (mg/dL) (ln+1)TGP:Triglyceride (mg/dL) (ln+1)TGP:Serumtriglycerides(mg/dL) TGP:Triglyceride (mg/dL) TGP:Triglyceride (mg/dL) TGP:Serumtriglycerides(mg/dL) (ln+1)TGPSI:Triglyceride (mmol/L) (ln+1)TGPSI:Triglyceride (mmol/L) (ln+1)TGPSI:Serumtriglycerides:SI(mmol/L) TGPSI:Triglyceride (mmol/L) TGPSI:Triglyceride (mmol/L) TGPSI:Serumtriglycerides:SI(mmol/L)	9.55E-22 9.55E-22 9.55E-22 1.18E-21 1.18E-21 1.18E-21 7.12E-23 7.12E-23 7.12E-23 1.14E-21 1.14E-21 1.14E-21	0.15599, 0.15599, 0.15599, 33.5258, 33.5258, 33.5258, 0.10112, 0.10112, 0.10112, 0.37861, 0.37861, 0.37861	2977 2977 2977 2977 2977 2977 2977 2977 2977 2977 2977 2977
ZNF259	rs964184	11	116648917	G	Cholesterol, total, LDL cholesterol, Phospholipid levels (plasma), Hypertriglyceridemia, Vitamin E levels, Metabolic syndrome, Triglycerides, Lipoprotein-associated phospholipase A2 activity and mass, HDL cholesterol, Coronary heart disease	22359512, 20657596, 21729881, 20864672, 22399527, 20686565, 22003152, 19060906, 21378990	Triglycerides	NHW	NHANES III	(ln+1)TGPSI:Triglyceride (mmol/L) (ln+1)TGPSI:Triglyceride (mmol/L) (ln+1)TGPSI:Serumtriglycerides:SI(mmol/L) (ln+1)TGP:Triglyceride (mg/dL) (ln+1)TGP:Triglyceride (mg/dL) (ln+1)TGP:Serumtriglycerides(mg/dL) TGPSI:Triglyceride (mmol/L) TGPSI:Triglyceride (mmol/L) TGPSI:Serumtriglycerides:SI(mmol/L) TGP:Triglyceride (mg/dL) TGP:Triglyceride (mg/dL) TGP:Serumtriglycerides(mg/dL)	6.00E-09 6.00E-09 6.00E-09 1.37E-08 1.37E-08 1.37E-08 3.92E-08 3.92E-08 3.92E-08 3.94E-08 3.94E-08 3.94E-08	0.08021, 0.08021, 0.08021, 0.1265, 0.1265, 0.1265, 0.28803, 0.28803, 0.28803, 25.50696, 25.50696, 25.50696	2594 2594 2594 2594 2594 2594 2594 2594 2594 2594 2594 2594
									NHANES 9902	(ln+1)LBDSTRSI:Triglycerides (mmol/L) (ln+1)LBXSTR:Triglycerides (mg/dL) (ln+1)LBDTRSI:Triglyceride (mmol/L) (ln+1)LBXTR:Triglyceride (mg/dL) LBDSTRSI:Triglycerides (mmol/L) LBXSTR:Triglycerides (mg/dL)	3.81E-13 5.56E-13 1.00E-10 1.00E-10 5.00E-10 5.00E-10	0.08141, 0.13095 ,0.10358, 0.16361, 0.26776, 23.7171	3950 3950 1954 1954 3950 3950
									NHANES combined	(ln+1)TGP:Triglyceride (mg/dL) (ln+1)TGP:Triglyceride (mg/dL) (ln+1)TGP:Serumtriglycerides(mg/dL) TGP:Triglyceride (mg/dL) TGP:Triglyceride (mg/dL) TGP:Serumtriglycerides(mg/dL) (ln+1)TGPSI:Triglyceride (mmol/L) (ln+1)TGPSI:Triglyceride (mmol/L) (ln+1)TGPSI:Serumtriglycerides:SI(mmol/L) TGPSI:Triglyceride (mmol/L) TGPSI:Triglyceride (mmol/L) TGPSI:Serumtriglycerides:SI(mmol/L)	2.88E-17 2.88E-17 2.88E-17 1.64E-13 1.64E-13 1.64E-13 7.25E-18 7.25E-18 7.25E-18 1.63E-13 1.63E-13 1.63E-13	0.14139, 0.14139, 0.14139, 27.5495, 27.5495, 27.5495, 0.08964, 0.08964, 0.08964, 0.31105, 0.31105, 0.31105	4548 4548 4548 4548 4548 4548 4548 4548 4548 4548 4548 4548
SLC2A9	rs7442295	4	9966380	G	Uric acid levels, Urate levels	18327256 18179890	Uric acid	NHW	NHANES III	(ln+1)UAP:Uric acid (mg/dL) (ln+1)UAP:Uric acid (mg/dL) (ln+1)UAP:Serumuricacid(mg/dL) (ln+1)UAPSI:Uric acid (umol/L) (ln+1)UAPSI:Uric acid (umol/L) (ln+1)UAPSI:Serumuricacid:SI(umol/L) UAP:Uric acid (mg/dL) UAP:Uric acid (mg/dL) UAP:Serumuricacid(mg/dL) UAPSI:Uric acid (umol/L) UAPSI:Uric acid (umol/L) UAPSI:Serumuricacid:SI(umol/L)	2.00E-10 2.00E-10 2.00E-10 2.00E-10 2.00E-10 2.00E-10 7.00E-10 7.00E-10 7.00E-10 7.00E-10 7.00E-10 7.00E-10	-0.05109, -0.05109, -0.05109, -0.06162, -0.06162, -0.06162, -0.30729, -0.30729, -0.30729, -18.2769, -18.2769, -18.2769	1820 1820 1820 1820 1820 1820 1820 1820 1820 1820 1820 1820
									NHANES 9902	(ln+1)LBDSUASI:Uric acid (umol/L) LBDSUASI:Uric acid (umol/L) (ln+1)LBXSUA:Uric acid (mg/dL) LBXSUA:Uric acid (mg/dL)	4.49E-22 1.91E-18 1.98E-21 1.90E-18	-0.07428, -21.2097, -0.06084, -0.35657	3940 3940 3940 3940
									NHANES combined	(ln+1)UAP:Uric acid (mg/dL) (ln+1)UAP:Uric acid (mg/dL) (ln+1)UAP:Serumuricacid(mg/dL) UAP:Uric acid (mg/dL) UAP:Uric acid (mg/dL) UAP:Serumuricacid(mg/dL) (ln+1)UAPSI:Uric acid (umol/L) (ln+1)UAPSI:Uric acid (umol/L) (ln+1)UAPSI:Serumuricacid:SI(umol/L) UAPSI:Uric acid (umol/L) UAPSI:Uric acid (umol/L) UAPSI:Serumuricacid:SI(umol/L)	2.85E-35 2.85E-35 2.85E-35 2.67E-29 2.67E-29 2.67E-29 2.30E-36 2.30E-36 2.30E-36 2.68E-29 2.68E-29 2.68E-29	-0.06085, -0.06085, -0.06085, -0.35128, -0.35128, -0.35128, -0.0743, -0.0743, -0.0743, -20.8957, -20.8957, -20.8957,	6381 6381 6381 6381 6381 6381 6381 6381 6381 6381 6381 6381
SLC2A9	rs7442295	4	9966380	G	Uric acid levels, Urate levels	18327256 18179890	Uric acid	MA	NHANES III	(ln+1)UAP:Uric acid (mg/dL) (ln+1)UAP:Uric acid (mg/dL) (ln+1)UAP:Serumuricacid(mg/dL) UAPSI:Uric acid (umol/L) UAPSI:Uric acid (umol/L) UAPSI:Serumuricacid:SI(umol/L) (ln+1)UAP:Uric acid (mg/dL) (ln+1)UAP:Uric acid (mg/dL) (ln+1)UAP:Serumuricacid(mg/dL) UAPSI:Uric acid (umol/L) UAPSI:Uric acid (umol/L) UAPSI:Serumuricacid:SI(umol/L)	2.00E-10 2.00E-10 2.00E-10 2.00E-10 2.00E-10 2.00E-10 7.00E-10 7.00E-10 7.00E-10 7.00E-10 7.00E-10 7.00E-10	-0.05109, -0.05109, -0.05109, -0.06162, -0.06162, -0.06162, -0.30729, -0.30729, -0.30729, -18.2769, -18.2769, -18.2769	1820 1820 1820 1820 1820 1820 1820 1820 1820 1820 1820 1820
									NHANES 9902	(ln+1)LBDSUASI:Uric acid (umol/L) LBDSUASI:Uric acid (umol/L) (ln+1LBXSUA:Uric acid (mg/dL) LBXSUA:Uric acid (mg/dL)	1.19E-15 4.49E-13 2.83E-15 4.49E-13	-0.07693, -20.9544, -0.06271, -0.3523	1853 1853 1853 1853
									NHANES combined	(ln+1)UAP:Uric acid (mg/dL) (ln+1)UAP:Uric acid (mg/dL) (ln+1)UAP:Serumuricacid(mg/dL) UAP:Uric acid (mg/dL) UAP:Uric acid (mg/dL) UAP:Serumuricacid(mg/dL) (ln+1)UAPSI:Uric acid (umol/L) (ln+1)UAPSI:Uric acid (umol/L) (ln+1)UAPSI:Serumuricacid:SI(umol/L) UAPSI:Uric acid (umol/L) UAPSI:Uric acid (umol/L) UAPSI:Serumuricacid:SI(umol/L)	1.69E-24 1.69E-24 1.69E-24 9.98E-22 9.98E-22 9.98E-22 7.46E-25 7.46E-25 7.46E-25 1.01E-21 1.01E-21 1.01E-21	-0.05741, -0.05741, -0.05741, -0.33271, -0.33271, -0.33271, -0.0699, -0.0699, -0.0699, -19.7893, -19.7893, -19.7893	3673 3673 3673 3673 3673 3673 3673 3673 3673 3673 3673 3673
APOA5	RS3135506	11	116662407 18789138	G	Triglycerides		Triglycerides	MA	NHANES III	(ln+1)TGP:Triglyceride (mg/dL) (ln+1)TGP:Triglyceride (mg/dL) (ln+1)TGP:Serumtriglycerides(mg/dL) (ln+1)TGPSI:Triglyceride (mmol/L) (ln+1)TGPSI:Triglyceride (mmol/L) (ln+1)TGPSI:Serumtriglycerides:SI(mmol/L) TGP:Triglyceride (mg/dL) TGP:Triglyceride (mg/dL) TGP:Serumtriglycerides(mg/dL) TGPSI:Triglyceride (mmol/L) TGPSI:Triglyceride (mmol/L) TGPSI:Serumtriglycerides:SI(mmol/L)	8.86E-07 8.86E-07 8.86E-07 1.20E-06 1.20E-06 1.20E-06 5.98E-05 5.98E-05 5.98E-05 6.01E-05 6.01E-05 6.01E-05	-0.1307, -0.1307, -0.1307, -0.08089, -0.08089, -0.08089, -22.04334, -22.04334, -22.04334, -0.24881, -0.24881, -0.24881,	1997 1997 1997 1997 1997 1997 1997 1997 1997 1997 1997 1997
									NHANES 9902	LBDSTRSI:Triglycerides (mmol/L) LBXSTR:Triglycerides (mg/dL) LBDTRSI:Triglyceride (mmol/L) LBXTR:Triglyceride (mg/dL) (ln+1)LBDSTRSI:Triglycerides (mmol/L) (ln+1)LBXSTR:Triglycerides (mg/dL) (ln+1)LBDTRSI:Triglyceride (mmol/L) (ln+1)LBXTR:Triglyceride (mg/dL)	1.00E-10 1.00E-10 1.80E-09 1.80E-09 2.30E-09 6.80E-09 7.84E-08 4.26E-07	-0.5087 -45.0598 -0.58105 -51.451 -0.10979 -0.16827 -0.13064 -0.19296	1841 1841 931 931 1841 1841 931 931
									NHANES combined	(ln+1)TGP:Triglyceride (mg/dL) (ln+1)TGP:Triglyceride (mg/dL) (ln+1)TGP:Serumtriglycerides(mg/dL) TGP:Triglyceride (mg/dL) TGP:Triglyceride (mg/dL) TGP:Serumtriglycerides(mg/dL) (ln+1)TGPSI:Triglyceride (mmol/L) (ln+1)TGPSI:Triglyceride (mmol/L) (ln+1)TGPSI:Serumtriglycerides:SI(mmol/L) TGPSI:Triglyceride (mmol/L) TGPSI:Triglyceride (mmol/L) TGPSI:Serumtriglycerides:SI(mmol/L)	3.74E-12 3.74E-12 3.74E-12 1.00E-11 1.00E-11 1.00E-11 1.43E-12 1.43E-12 1.43E-12 9.99E-12 9.99E-12 9.99E-12	-0.15137, -0.15137, -0.15137, -31.4213, -31.4213, -31.4213, -0.09715, -0.09715,-0.09715,-0.35476,-0.35476,-0.35476	2928 2928 2928 2928 2928 2928 2928 2928 2928 2928 2928 2928
APOA5	RS3135506	11	116662407 18789138	G	Triglycerides	20395964	Triglycerides	NHW	NHANES III	TGP:Triglyceride (mg/dL) TGP:Triglyceride (mg/dL) TGP:Serumtriglycerides(mg/dL) TGPSI:Triglyceride (mmol/L) TGPSI:Triglyceride (mmol/L) TGPSI:Serumtriglycerides:SI(mmol/L) (ln+1)TGPSI:Triglyceride (mmol/L) (ln+1)TGPSI:Triglyceride (mmol/L) (ln+1)TGPSI:Serumtriglycerides:SI(mmol/L) (ln+1)TGP:Triglyceride (mg/dL) (ln+1)TGP:Triglyceride (mg/dL) (ln+1)TGP:Serumtriglycerides(mg/dL)	2.34E-06 2.34E-06 2.34E-06 2.34E-06 2.34E-06 2.34E-06 1.17E-05 1.17E-05 1.17E-05 3.46E-05 3.46E-05 3.46E-05	-31.74427, -31.74427, -31.74427, -0.35842, -0.35842, -0.35842, -0.08783, -0.08783, -0.08783, -0.13414, -0.13414, -0.13414	2552 2552 2552 2552 2552 2552 2552 2552 2552 2552 2552 2552
									NHANES 9902	LBDSTRSI:Triglycerides (mmol/L) LBXSTR:Triglycerides (mg/dL) (ln+1)LBDSTRSI:Triglycerides (mmol/L) (ln+1)LBXSTR:Triglycerides (mg/dL)	6.31E-08 6.31E-08 1.40E-09 5.30E-09	-0.33577, -29.7405, -0.09828, -0.15318	3935 3935 3935 3935
									NHANES combined	(ln+1)TGPSI:Triglyceride (mmol/L) (ln+1)TGPSI:Triglyceride (mmol/L) (ln+1)TGPSI:Serumtriglycerides:SI(mmol/L) (ln+1)TGP:Triglyceride (mg/dL) (ln+1)TGP:Triglyceride (mg/dL) (ln+1)TGP:Serumtriglycerides(mg/dL) TGP:Triglyceride (mg/dL) TGP:Triglyceride (mg/dL) TGP:Serumtriglycerides(mg/dL) TGPSI:Triglyceride (mmol/L) TGPSI:Triglyceride (mmol/L) TGPSI:Serumtriglycerides:SI(mmol/L)	6.60E-09 6.60E-09 6.60E-09 2.75E-08 2.75E-08 2.75E-08 4.76E-08 4.76E-08 4.76E-08 4.78E-08 4.78E-08 4.78E-08	-0.0878, -0.0878, -0.0878, -0.13525, -0.13525, -0.13525, -29.5921, -29.5921, -29.5921, -0.33408, -0.33408, -0.33408	4495 4495 4495 4495 4495 4495 4495 4495 4495 4495 4495 4495
