# Supplementary material for: Detection of Pleiotropy through a Phenome-Wide Association Study (PheWAS) of Epidemiologic Data as Part of the Environmental Architecture for Genes Linked to Environment (EAGLE) Study
Source: PLoS Genet. 2014 Dec 4;10(12):e1004678. doi: 10.1371/journal.pgen.1004678 (PMC4256091; doi:10.1371/journal.pgen.1004678)
Supplement: S4 Table — Results of this study highly related to previously published associations. (XLSX) [file pgen.1004678.s010.xlsx]

## Sheet: Sheet1
Closest Gene(s)	SNP	Chromosome	Position	Coded Allele	Previously Published Phenotype (NHGRI GWAS Catalog)	Pubmed ID	Phenotype Class	Race/ Ethinicity	Study	Phenotype Description	P-value	Beta	Sample Size
CELSR2	rs12740374	1	109817590	T	LDL cholesterol, Coronary heart disease	19060906, 21347282	Total Cholesterol	MA	NHANES III	(ln + 1)TCP:Total cholesterol (mg/dL), TCP:Total cholesterol (mg/dL), (ln + 1)TCPSI:Total cholesterol (mmol/L), TCPSI:Total cholesterol (mmol/L), (ln + 1)TCP:Cholesterol, Total(mg/dL), TCP:Cholesterol, Total(mg/dL), (ln + 1)CHP:Serumcholesterol(mg/dL), CHP:Serumcholesterol(mg/dL)	5.64e-07, 2.82e-07, 4.56e-07, 2.78e-07, 5.64e-07, 2.82e-07, 1.11e-06, 3.69e-07	-0.04352(0.00867), -8.9698(1.7408), -0.0365(0.00721), -0.23205(0.04501), -0.04352(0.00867), -8.9698(1.7408), -0.04217(0.00863), -8.86092(1.73712)	2044, 2044, 2044, 2044, 2044, 2044, 2038, 2038
									NHANES 9902	(ln + 1)LBDSCHSI:Cholesterol (mmol/L), LBDSCHSI:Cholesterol (mmol/L), (ln + 1)LBDTCSI:Total cholesterol (mmol/L), LBDTCSI:Total cholesterol (mmol/L), (ln + 1)LBXSCH:Serum Cholesterol (mg/dL), LBXSCH:Serum Cholesterol (mg/dL), (ln + 1)LBXTC:Total cholesterol (mg/dL), LBXTC:Total cholesterol (mg/dL), (ln + 1)LBXSCH:Cholesterol, total (mg/dL), LBXSCH:Cholesterol, total (mg/dL)	2.66e-06, 1.95e-06, 3.18e-06, 2.66e-06, 3.02e-06, 1.92e-06, 3.52e-06, 2.62e-06, 3.02e-06, 1.92e-06	-0.03522(0.00748), -0.22232(0.04658), -0.03469(0.00742), -0.21964(0.04663), -0.04196(0.00896), -8.60376(1.801), -0.0413(0.00888), -8.49997(1.8033), -0.04196(0.00896), -8.60376(1.801)	1860, 1860, 1860, 1860, 1860, 1860, 1860, 1860, 1860, 1860
									NHANES combined	(ln + 1)CHPSI:Serum cholesterol: SI (mmol/L), CHPSI:Serum cholesterol: SI (mmol/L), (ln + 1)CHPSI:Serumcholesterol:SI(mmol/L), CHPSI:Serumcholesterol:SI(mmol/L) (ln+1)TCP:Total cholesterol (mg/dL) (ln+1)TCP:Total cholesterol (mg/dL) (ln+1)TCP:Cholesterol,Total(mg/dL) TCP:Total cholesterol (mg/dL) TCP:Total cholesterol (mg/dL) TCP:Cholesterol,Total(mg/dL) (ln+1)TCPSI:Total cholesterol (mmol/L) (ln…	8.84e-07, 3.69e-07, 8.84e-07, 3.69e-07 1.47E-12 1.47E-12 1.47E-12 6.10E-13 6.10E-13 6.10E-13 1.06E-12 1.06E-12 6.10E-13 6.10E-13	-0.0355,-0.22915,-0.0355,-0.22915,-0.04416, -0.04416, -0.04416, -9.05577, -9.05577, -9.05577, -0.03704, -0.03704, -0.23416, -0.23416	2038, 2038, 2038, 2038 3904 3904 3904 3904 3904 3904 3904 3904 3904 3904
CELSR2	rs12740374	1	109817590	T	LDL cholesterol, Coronary heart disease	19060906, 21347282	Total Cholesterol	NHB	NHANES III	(ln + 1)TCP:Total cholesterol (mg/dL), TCP:Total cholesterol (mg/dL), (ln + 1)TCPSI:Total cholesterol (mmol/L), (ln + 1)TCP:Cholesterol, Total(mg/dL), TCP:Cholesterol, Total(mg/dL), TCPSI:Total cholesterol (mmol/L), HAE7:Doctor told you - high cholesterol level, (ln + 1)CHP:Serumcholesterol(mg/dL), CHP:Serumcholesterol(mg/dL), HAE7:Doctortoldbloodcholesterollevelhigh	0.000114189, 0.000183569, 2.37e-05, 0.000114189, 0.000183569, 4.62e-05, 0.0042, 2.17e-05, 4.62e-05, 0.0042	-0.03004(0.00777), -5.82612(1.55471), -0.02768(0.00653), -0.03004(0.00777), -5.82612(1.55471), -0.16877(0.04134), 0.69(0.1296), -0.03325(0.00781), -6.52646(1.59847), 0.69(0.1296)	2073, 2073, 2077, 2073, 2073, 2077, 868, 2077, 2077, 868
									NHANES 9902	(ln + 1)LBDSCHSI:Cholesterol (mmol/L), LBDSCHSI:Cholesterol (mmol/L), (ln + 1)LBDTCSI:Total cholesterol (mmol/L), LBDTCSI:Total cholesterol (mmol/L), (ln + 1)LBXSCH:Serum Cholesterol (mg/dL), LBXSCH:Serum Cholesterol (mg/dL), (ln + 1)LBXTC:Total cholesterol (mg/dL), LBXTC:Total cholesterol (mg/dL), (ln + 1)LBXSCH:Cholesterol, total (mg/dL), LBXSCH:Cholesterol, total (mg/dL)	3.84e-05, 4.57e-05, 5.12e-05, 5.92e-05, 3.72e-05, 4.54e-05, 4.99e-05, 5.92e-05, 3.72e-05, 4.54e-05	-0.0316(0.00765), -0.19104(0.04671), -0.03089(0.0076), -0.18823(0.04672), -0.0381(0.00921), -7.38939(1.80597), -0.03712(0.00912), -7.27938(1.80668), -0.0381(0.00921), -7.38939(1.80597)	1319, 1319, 1320, 1320, 1319, 1319, 1320, 1320, 1319, 1319
									NHANES combined	(ln + 1)CHPSI:Serum cholesterol: SI (mmol/L), CHPSI:Serum cholesterol: SI (mmol/L), (ln + 1)TCP:Total cholesterol (mg/dL), TCP:Total cholesterol (mg/dL), (ln + 1)TCPSI:Total cholesterol (mmol/L), TCPSI:Total cholesterol (mmol/L), (ln + 1)CHPSI:Serumcholesterol:SI(mmol/L), CHPSI:Serumcholesterol:SI(mmol/L), (ln + 1)TCP:Cholesterol, Total(mg/dL), TCP:Cholesterol, Total(mg/dL)	2.37e-05, 4.62e-05, 1.86e-08, 3.98e-08, 1.97e-08, 3.98e-08, 2.37e-05, 4.62e-05, 1.86e-08, 3.98e-08	-0.02768, -0.16877, -0.03355, -6.52407, -0.02791, -0.16872, -0.02768, -0.16877, -0.03355, -6.52407	2077, 2077, 3393, 3393, 3393, 3393, 2077, 2077, 3393, 3393
CELSR2	rs12740374	1	109817590	T	LDL cholesterol, Coronary heart disease	19060906, 21347282	Total Cholesterol	NHW	NHANES III	(ln + 1)TCP:Total cholesterol (mg/dL), TCP:Total cholesterol (mg/dL), (ln + 1)TCP:Cholesterol, Total(mg/dL), TCP:Cholesterol, Total(mg/dL), (ln + 1)TCPSI:Total cholesterol (mmol/L), TCPSI:Total cholesterol (mmol/L), HAE7:Doctor told you - high cholesterol level, (ln + 1)CHP:Serumcholesterol(mg/dL), CHP:Serumcholesterol(mg/dL), HAE7:Doctortoldbloodcholesterollevelhigh	2.21e-06, 1.85e-06, 2.21e-06, 1.85e-06, 6.82e-07, 5.5e-07, 1e-06, 7.14e-07, 5.49e-07, 1e-06	-0.03574(0.00753), -7.3677(1.54148), -0.03574(0.00753), -7.3677(1.54148), -0.03166(0.00636), -0.20554(0.04094), 0.689(0.0915), -0.0376(0.00757), -7.94839(1.58305), 0.689(0.0915)	2595, 2595, 2595, 2595, 2593, 2593, 1692, 2593, 2593, 1692
									NHANES 9902	(ln + 1)LBDSCHSI:Cholesterol (mmol/L), LBDSCHSI:Cholesterol (mmol/L), (ln + 1)LBDTCSI:Total cholesterol (mmol/L), LBDTCSI:Total cholesterol (mmol/L), (ln + 1)LBXSCH:Serum Cholesterol (mg/dL), LBXSCH:Serum Cholesterol (mg/dL), (ln + 1)LBXTC:Total cholesterol (mg/dL), LBXTC:Total cholesterol (mg/dL), (ln + 1)LBXSCH:Cholesterol, total (mg/dL), LBXSCH:Cholesterol, total (mg/dL)	9.39e-07, 9.53e-07, 2.85e-07, 3.01e-07, 9.95e-07, 9.39e-07, 3.04e-07, 3.04e-07, 9.95e-07, 9.39e-07	-0.02215(0.00451), -0.13963(0.02845), -0.02322(0.00452), -0.14834(0.02891), -0.02638(0.00538), -5.40219(1.09982), -0.02757(0.00538), -5.73379(1.11778), -0.02638(0.00538), -5.40219(1.09982)	3956, 3956, 3958, 3958, 3956, 3956, 3958, 3958, 3956, 3956
									NHANES combined	(ln + 1)CHPSI:Serum cholesterol: SI (mmol/L), CHPSI:Serum cholesterol: SI (mmol/L), (ln + 1)CHPSI:Serumcholesterol:SI(mmol/L), CHPSI:Serumcholesterol:SI(mmol/L) TCP:Total cholesterol (mg/dL) TCP:Total cholesterol (mg/dL) TCP:Cholesterol,Total(mg/dL) TCP:Total cholesterol (mg/dL) TCP:Total cholesterol (mg/dL) TCP:Cholesterol,Total(mg/dL) TCPSI:Total cholesterol (mmol/L) TCPSI:Total cholesterol (mm…	6.82e-07, 5.5e-07, 6.82e-07, 5.5e-07 6.10E-12 6.10E-12 6.10E-12 4.40E-12 4.40E-12 4.40E-12 5.31E-12 5.31E-12 4.27E-12 4.27E-12	-0.03166,-0.20554,-0.03166,-0.20554,-0.03026, -0.03026, -0.03026, -6.29047, -6.29047, -6.29047, -0.02545, -0.02545, -0.16274, -0.16274	2593, 2593, 2593, 2593 6553 6553 6553 6553 6553 6553 6553 6553 6553 6553
DOCK7	rs1748195	1	63049593	G	Triglycerides	18193043	Total Cholesterol	NHW	NHANES III	(ln + 1)TCP:Total cholesterol (mg/dL), TCP:Total cholesterol (mg/dL), (ln + 1)TCPSI:Total cholesterol (mmol/L), TCPSI:Total cholesterol (mmol/L), (ln + 1)CHP:Serumcholesterol(mg/dL), CHP:Serumcholesterol(mg/dL), (ln + 1)TCP:Cholesterol, Total(mg/dL), TCP:Cholesterol, Total(mg/dL)	0.00035201, 0.001385895, 0.000306904, 0.001115616, 0.000238577, 0.001116754, 0.00035201, 0.001385895	-0.02283(0.00638), -4.18811(1.30835), -0.01947(0.00539), -0.11338(0.03474), -0.02357(0.00641), -4.38398(1.34354), -0.02283(0.00638), -4.18811(1.30835)	2575, 2575, 2573, 2573, 2573, 2573, 2575, 2575
									NHANES 9902	(ln + 1)LBDSCHSI:Cholesterol (mmol/L), (ln + 1)LBDTCSI:Total cholesterol (mmol/L), LBDTCSI:Total cholesterol (mmol/L), (ln + 1)LBXSCH:Serum Cholesterol (mg/dL), (ln + 1)LBXTC:Total cholesterol (mg/dL), LBXTC:Total cholesterol (mg/dL), (ln + 1)LBXSCH:Cholesterol, total (mg/dL)	0.00859936, 0.00527186, 0.00694105, 0.00861798, 0.00520943, 0.00687426, 0.00861798	-0.01049(0.00399), -0.01114(0.00399), -0.06909(0.02558), -0.01251(0.00476), -0.01328(0.00475), -2.675(0.98917), -0.01251(0.00476)	3965, 3967, 3967, 3965, 3967, 3967, 3965
									NHANES combined	(ln + 1)CHPSI:Serum cholesterol: SI (mmol/L), CHPSI:Serum cholesterol: SI (mmol/L), (ln + 1)TCP:Total cholesterol (mg/dL), TCP:Total cholesterol (mg/dL), (ln + 1)TCPSI:Total cholesterol (mmol/L), TCPSI:Total cholesterol (mmol/L), (ln + 1)CHPSI:Serumcholesterol:SI(mmol/L), CHPSI:Serumcholesterol:SI(mmol/L), (ln + 1)TCP:Cholesterol, Total(mg/dL), TCP:Cholesterol, Total(mg/dL)	0.000306904, 0.00111562, 6.73e-06, 3.04e-05, 8.21e-06, 3.03e-05, 0.000306904, 0.00111562, 6.73e-06, 3.04e-05	-0.01947, -0.11338, -0.01724, -3.30184, -0.01433, -0.08541, -0.01947, -0.11338, -0.01724, -3.30184	2573, 2573, 6542, 6542, 6542, 6542, 2573, 2573, 6542, 6542
LIPC	rs1800588	15	58723675	T	HDL cholesterol	18193044	Total Cholesterol	NHW	NHANES III	(ln + 1)TCP:Total cholesterol (mg/dL), TCP:Total cholesterol (mg/dL), (ln + 1)TCPSI:Total cholesterol (mmol/L), TCPSI:Total cholesterol (mmol/L), (ln + 1)CHP:Serumcholesterol(mg/dL), CHP:Serumcholesterol(mg/dL), (ln + 1)TCP:Cholesterol, Total(mg/dL), TCP:Cholesterol, Total(mg/dL)	0.000176921, 6.45e-05, 0.000150846, 6.45e-05, 0.000451418, 0.000215228, 0.000176921, 6.45e-05	0.02762(0.00735), 6.02735(1.50596), 0.02337(0.00616), 0.15587(0.03894), 0.02597(0.00739), 5.73791(1.54837), 0.02762(0.00735), 6.02735(1.50596)	2553, 2553, 2553, 2553, 2551, 2551, 2553, 2553
									NHANES 9902	(ln + 1)LBDSCHSI:Cholesterol (mmol/L), LBDSCHSI:Cholesterol (mmol/L), (ln + 1)LBDTCSI:Total cholesterol (mmol/L), LBDTCSI:Total cholesterol (mmol/L), (ln + 1)LBXSCH:Serum Cholesterol (mg/dL), LBXSCH:Serum Cholesterol (mg/dL), (ln + 1)LBXTC:Total cholesterol (mg/dL), LBXTC:Total cholesterol (mg/dL), (ln + 1)LBXSCH:Cholesterol, total (mg/dL), LBXSCH:Cholesterol, total (mg/dL)	0.00103924, 0.00114912, 0.00129991, 0.00135048, 0.00101053, 0.0011311, 0.00133153, 0.00136371, 0.00101053, 0.0011311	0.01524(0.00464), 0.09545(0.02934), 0.01496(0.00465), 0.09553(0.02979), 0.01823(0.00554), 3.69558(1.13427), 0.01776(0.00553), 3.69094(1.15179), 0.01823(0.00554), 3.69558(1.13427)	3942, 3942, 3944, 3944, 3942, 3942, 3944, 3944, 3942, 3942
									NHANES combined	(ln + 1)CHPSI:Serum cholesterol: SI (mmol/L), CHPSI:Serum cholesterol: SI (mmol/L), (ln + 1)TCP:Total cholesterol (mg/dL), TCP:Total cholesterol (mg/dL), (ln + 1)TCPSI:Total cholesterol (mmol/L), TCPSI:Total cholesterol (mmol/L), (ln + 1)CHPSI:Serumcholesterol:SI(mmol/L), CHPSI:Serumcholesterol:SI(mmol/L), (ln + 1)TCP:Cholesterol, Total(mg/dL), TCP:Cholesterol, Total(mg/dL)	0.000401319, 0.000215002, 1.91e-06, 7.36e-07, 1.6e-06, 7.28e-07, 0.000401319, 0.000215002, 1.91e-06, 7.36e-07	0.02202, 0.14839, 0.02113, 4.5417, 0.01787, 0.1175, 0.02202, 0.14839, 0.02113, 4.5417	2551, 2551, 6497, 6497, 6497, 6497, 2551, 2551, 6497, 6497
LIPC	rs1800588	15	58723675	T	HDL cholesterol	18193044	Triglycerides	NHW	NHANES III	(ln + 1)TGP:Triglyceride (mg/dL), TGP:Triglyceride (mg/dL), (ln + 1)TGPSI:Triglyceride (mmol/L), TGPSI:Triglyceride (mmol/L), (ln + 1)TGP:Serumtriglycerides(mg/dL), TGP:Serumtriglycerides(mg/dL), (ln + 1)TGPSI:Serumtriglycerides:SI(mmol/L), TGPSI:Serumtriglycerides:SI(mmol/L)	2.92e-05, 0.000521478, 8.52e-05, 0.000523806, 2.92e-05, 0.000521478, 8.52e-05, 0.000523806	0.07783(0.01859), 13.41818(3.86256), 0.04527(0.0115), 0.15144(0.04361), 0.07783(0.01859), 13.41818(3.86256), 0.04527(0.0115), 0.15144(0.04361)	2553, 2553, 2553, 2553, 2553, 2553, 2553, 2553
									NHANES 9902	(ln + 1)LBDSTRSI:Triglycerides (mmol/L), (ln + 1)LBDTRSI:Triglyceride (mmol/L), (ln + 1)LBXSTR:Triglycerides (mg/dL), (ln + 1)LBXTR:Triglyceride (mg/dL)	0.000679462, 0.000616379, 0.000188324, 0.000403743	0.03257(0.00958), 0.04611(0.01344), 0.05792(0.0155), 0.07594(0.02143)	3942, 1944, 3942, 1944
									NHANES combined	(ln + 1)TGP:Triglyceride (mg/dL), TGP:Triglyceride (mg/dL), (ln + 1)TGPSI:Triglyceride (mmol/L), TGPSI:Triglyceride (mmol/L), (ln + 1)TGP:Serumtriglycerides(mg/dL), TGP:Serumtriglycerides(mg/dL), (ln + 1)TGPSI:Serumtriglycerides:SI(mmol/L), TGPSI:Serumtriglycerides:SI(mmol/L)	1.35e-07, 0.00010001, 4.96e-07, 0.000100648, 1.35e-07, 0.00010001, 4.96e-07, 0.000100648	0.07417, 12.1929, 0.044, 0.13761, 0.07417, 12.1929, 0.044, 0.13761	4497, 4497, 4497, 4497, 4497, 4497, 4497, 4497
APOB - KLHL29	rs515135	2	21286057	G	LDL cholesterol	19060906, 20864672	Total Cholesterol	NHW	NHANES III	(ln + 1)TCP:Total cholesterol (mg/dL), TCP:Total cholesterol (mg/dL), (ln + 1)TCPSI:Total cholesterol (mmol/L), TCPSI:Total cholesterol (mmol/L), (ln + 1)CHP:Serumcholesterol(mg/dL), CHP:Serumcholesterol(mg/dL), (ln + 1)TCP:Cholesterol, Total(mg/dL), TCP:Cholesterol, Total(mg/dL)	0.004593853, 0.002448706, 0.004180783, 0.002457867, 0.009399236, 0.006260315, 0.004593853, 0.002448706	0.02215(0.00781), 4.85279(1.6002), 0.01875(0.00654), 0.12545(0.04138), 0.02042(0.00786), 4.5053(1.64662), 0.02215(0.00781), 4.85279(1.6002)	2569, 2569, 2569, 2569, 2567, 2567, 2569, 2569
									NHANES 9902	(ln + 1)LBDSCHSI:Cholesterol (mmol/L), LBDSCHSI:Cholesterol (mmol/L), (ln + 1)LBDTCSI:Total cholesterol (mmol/L), LBDTCSI:Total cholesterol (mmol/L), (ln + 1)LBXSCH:Serum Cholesterol (mg/dL), LBXSCH:Serum Cholesterol (mg/dL), (ln + 1)LBXTC:Total cholesterol (mg/dL), LBXTC:Total cholesterol (mg/dL), (ln + 1)LBXSCH:Cholesterol, total (mg/dL), LBXSCH:Cholesterol, total (mg/dL)	1.15e-05, 2.22e-05, 1.13e-05, 1.84e-05, 1.09e-05, 2.25e-05, 1.06e-05, 1.81e-05, 1.09e-05, 2.25e-05	0.02164(0.00493), 0.13212(0.03111), 0.02165(0.00493), 0.13542(0.03157), 0.02589(0.00588), 5.10482(1.20296), 0.02584(0.00586), 5.24109(1.22086), 0.02589(0.00588), 5.10482(1.20296)	3957, 3957, 3959, 3959, 3957, 3957, 3959, 3959, 3957, 3957
									NHANES combined	(ln + 1)CHPSI:Serum cholesterol: SI (mmol/L), CHPSI:Serum cholesterol: SI (mmol/L), (ln + 1)TCP:Total cholesterol (mg/dL), TCP:Total cholesterol (mg/dL), (ln + 1)TCPSI:Total cholesterol (mmol/L), TCPSI:Total cholesterol (mmol/L), (ln + 1)CHPSI:Serumcholesterol:SI(mmol/L), CHPSI:Serumcholesterol:SI(mmol/L), (ln + 1)TCP:Cholesterol, Total(mg/dL), TCP:Cholesterol, Total(mg/dL)	0.0087631, 0.00626111, 1.67e-07, 1.39e-07, 1.59e-07, 1.42e-07, 0.0087631, 0.00626111, 1.67e-07, 1.39e-07	0.01732, 0.11651, 0.02464, 5.12808, 0.02071, 0.13253, 0.01732, 0.11651, 0.02464, 5.12808	2567, 2567, 6528, 6528, 6528, 6528, 2567, 2567, 6528, 6528
APOB - KLHL29	RS562338	2	21288321	T	LDL cholesterol	18262040, 18193043	Total Cholesterol	NHW	NHANES III	(ln + 1)TCP:Total cholesterol (mg/dL), TCP:Total cholesterol (mg/dL), (ln + 1)TCPSI:Total cholesterol (mmol/L), TCPSI:Total cholesterol (mmol/L), (ln + 1)TCP:Cholesterol, Total(mg/dL), TCP:Cholesterol, Total(mg/dL)	0.008196822, 0.004537427, 0.007513933, 0.004548083, 0.008196822, 0.004537427	-0.02051(0.00775), -4.51224(1.58845), -0.01737(0.00649), -0.11666(0.04108), -0.02051(0.00775), -4.51224(1.58845)	2577, 2577, 2577, 2577, 2577, 2577
									NHANES 9902	(ln + 1)LBDSCHSI:Cholesterol (mmol/L), LBDSCHSI:Cholesterol (mmol/L), (ln + 1)LBDTCSI:Total cholesterol (mmol/L), LBDTCSI:Total cholesterol (mmol/L), (ln + 1)LBXSCH:Serum Cholesterol (mg/dL), LBXSCH:Serum Cholesterol (mg/dL), (ln + 1)LBXTC:Total cholesterol (mg/dL), LBXTC:Total cholesterol (mg/dL), (ln + 1)LBXSCH:Cholesterol, total (mg/dL), LBXSCH:Cholesterol, total (mg/dL)	1.95e-05, 3.92e-05, 1.83e-05, 3.26e-05, 1.79e-05, 3.96e-05, 1.66e-05, 3.2e-05, 1.79e-05, 3.96e-05	-0.021(0.00491), -0.12776(0.03103), -0.02107(0.00491), -0.131(0.03149), -0.02516(0.00586), -4.93668(1.19984), -0.02519(0.00584), -5.07033(1.21787), -0.02516(0.00586), -4.93668(1.19984)	3948, 3948, 3950, 3950, 3948, 3948, 3950, 3950, 3948, 3948
									NHANES combined	(ln + 1)TCP:Total cholesterol (mg/dL), TCP:Total cholesterol (mg/dL), (ln + 1)TCPSI:Total cholesterol (mmol/L), TCPSI:Total cholesterol (mmol/L), (ln + 1)TCP:Cholesterol, Total(mg/dL), TCP:Cholesterol, Total(mg/dL)	4.83e-07, 4.58e-07, 4.76e-07, 4.66e-07, 4.83e-07, 4.58e-07	-0.02359, -4.8894, -0.01981, -0.12636, -0.02359, -4.8894	6527, 6527, 6527, 6527, 6527, 6527
C2orf43 - APOB	rs7557067	2	21208211	G	Triglycerides	19060906	Total Cholesterol	NHW	NHANES III	(ln + 1)TCP:Total cholesterol (mg/dL), TCP:Total cholesterol (mg/dL), (ln + 1)TCPSI:Total cholesterol (mmol/L), TCPSI:Total cholesterol (mmol/L), (ln + 1)CHP:Serumcholesterol(mg/dL), CHP:Serumcholesterol(mg/dL), (ln + 1)TCP:Cholesterol, Total(mg/dL), TCP:Cholesterol, Total(mg/dL)	0.006229892, 0.005813327, 0.005577447, 0.004983115, 0.006019458, 0.004985988, 0.006229892, 0.005813327	-0.02086(0.00762), -4.32606(1.56709), -0.01786(0.00644), -0.11698(0.04162), -0.02104(0.00765), -4.52309(1.60935), -0.02086(0.00762), -4.32606(1.56709)	2438, 2438, 2436, 2436, 2436, 2436, 2438, 2438
									NHANES 9902	(ln + 1)LBDSCHSI:Cholesterol (mmol/L), LBDSCHSI:Cholesterol (mmol/L), (ln + 1)LBDTCSI:Total cholesterol (mmol/L), LBDTCSI:Total cholesterol (mmol/L), (ln + 1)LBXSCH:Serum Cholesterol (mg/dL), LBXSCH:Serum Cholesterol (mg/dL), (ln + 1)LBXTC:Total cholesterol (mg/dL), LBXTC:Total cholesterol (mg/dL), (ln + 1)LBXSCH:Cholesterol, total (mg/dL), LBXSCH:Cholesterol, total (mg/dL)	0.00576128, 0.00686923, 0.00559637, 0.00688266, 0.00549281, 0.00690845, 0.00529182, 0.00691472, 0.00549281, 0.00690845	-0.01225(0.00443), -0.07566(0.02797), -0.01231(0.00444), -0.07686(0.02843), -0.0147(0.00529), -2.92321(1.08161), -0.01475(0.00528), -2.97045(1.09922), -0.0147(0.00529), -2.92321(1.08161)	3964, 3964, 3966, 3966, 3964, 3964, 3966, 3966, 3964, 3964
									NHANES combined	(ln + 1)CHPSI:Serum cholesterol: SI (mmol/L), CHPSI:Serum cholesterol: SI (mmol/L), (ln + 1)TCP:Total cholesterol (mg/dL), TCP:Total cholesterol (mg/dL), (ln + 1)TCPSI:Total cholesterol (mmol/L), TCPSI:Total cholesterol (mmol/L), (ln + 1)CHPSI:Serumcholesterol:SI(mmol/L), CHPSI:Serumcholesterol:SI(mmol/L), (ln + 1)TCP:Cholesterol, Total(mg/dL), TCP:Cholesterol, Total(mg/dL)	0.00557745, 0.00498312, 0.0001115, 0.000133719, 0.000111244, 0.000132141, 0.00557745, 0.00498312, 0.0001115, 0.000133719	-0.01786, -0.11698, -0.01689, -3.45552, -0.01418, -0.08943, -0.01786, -0.11698, -0.01689, -3.45552	2436, 2436, 6404, 6404, 6404, 6404, 2436, 2436, 6404, 6404
