# Supplementary material for: Detection of Pleiotropy through a Phenome-Wide Association Study (PheWAS) of Epidemiologic Data as Part of the Environmental Architecture for Genes Linked to Environment (EAGLE) Study
Source: PLoS Genet. 2014 Dec 4;10(12):e1004678. doi: 10.1371/journal.pgen.1004678 (PMC4256091; doi:10.1371/journal.pgen.1004678)
Supplement: S5 Table — Comparing the difference in allele frequency across race-ethnicity within this study. (XLSX) [file pgen.1004678.s011.xlsx]

## Sheet: Sheet1
MA = Mexican Americans, NHB = Non Hispanic blacks, NHW = Non Hispanic whites
CAF = coded allele frequency
MA % Difference with NHW = absolute value (CAF MA - CAF NHW) * 100
NHB % Difference with NHW = absolute value (CAF NHW - CAF NHW) * 100
SNP	NHW_CAF	MA % Difference with NHW	NHB % Difference with NHW	MA % Difference with NHW	NHB % Difference with NHW
rs2237895	C	0.55	21.83	2.17	24.52
rs4355801	G	1.67	35.15	3.96	36.93
rs646776	G	0.87	14.24	3.04	10.64
rs515135	A	0.79	26.78	0.18	29.89
rs12740374	T	1.22	5.4	5.29	1.76
rs3764261	T	2.42	0.09	0.12	1.57
rs7557067	G	2.58	7.09	3.11	8.88
rs1529729	G	5.32	16.12	8.91	16.26
rs13266634	T	4.47	21.42	3.27	22.1
rs2338104	C	6.69	19.3	6.67	18.36
rs1748195	G	6.18	29.75	8.3	32.47
rs780094	A	8.32	24.03	6.66	22.06
rs1260326	T	8.75	27.33	7.85	25.88
rs673548	A	4.58861	2.36064	5.48636	0.415431
rs562338	T	4.88	39.47	3.83	42
rs328	G	3.13	2.94	4.39272	2.80515
rs12678919	G	3.33	2.01	3.49	1.28
rs10503669	A	3.3	3.66	4.41	2.58
rs11206510	C	6.56	4.53	8.04	4.25
rs6855911	G	12.3	23.14	14.56	26.86
rs4420638	G	8.49	3.37	7.1	1.37
rs7442295	G	13.17	16.71	13.34	18.02
rs2231142	A	7.03	8.48	8.97	7.31
rs1800795	C	24.01	32.38	21.36	31.83
rs174547	C	26.98	25.13	24.35	23.267
rs964184	G	14.66	7.77	16.13	5.68
rs28927680	C	7.31	10.07	7.56	8.63
rs12286037	T	7.53	13.57	7.1	10.27
rs3135506	C	7.4	0.05	6.99886	0.0430703
rs1800588	T	30.42	28.3	29.62	28.19
