# Supplementary material for: Detection of Pleiotropy through a Phenome-Wide Association Study (PheWAS) of Epidemiologic Data as Part of the Environmental Architecture for Genes Linked to Environment (EAGLE) Study
Source: PLoS Genet. 2014 Dec 4;10(12):e1004678. doi: 10.1371/journal.pgen.1004678 (PMC4256091; doi:10.1371/journal.pgen.1004678)
Supplement: S6 Table — Phenotypes and phenotype classes of this study. (XLSX) [file pgen.1004678.s012.xlsx]

## Sheet: Sheet1
Phenotype Description	Phenotype Class
Had at least 12 alcohol drinks/lifetime?	Alcohol
Left retest threshold @ 1000Hz	Hearing
Right retest threshold @ 1000Hz	Hearing
Left Retest Threshold 1000Hz Reading 2	Hearing
Right Retest Threshold 1000Hz Reading 2	Hearing
Left retest threshold @ 2000Hz	Hearing
Right retest threshold @ 2000Hz	Hearing
Left retest threshold @ 3000Hz	Hearing
Right retest threshold @ 3000Hz	Hearing
Left retest threshold @ 4000Hz	Hearing
Right retest threshold @ 4000Hz	Hearing
Left retest threshold @ 500Hz	Hearing
Right retest threshold @ 500Hz	Hearing
Left retest threshold @ 6000Hz	Hearing
Right retest threshold @ 6000Hz	Hearing
Left retest threshold @ 8000Hz	Hearing
Right retest threshold @ 8000Hz	Hearing
Middle Ear Pressure,Typm,Left in daPa	Ear Pressure
Middle Ear Pressure-Tymp, Rt Ear in daPa	Ear Pressure
Tympanometric width, left ear	Ear Measurement
Tympanometric width, right ear	Ear Measurement
Left threshold @ 1000Hz (db)	Hearing
Right threshold @ 1000Hz	Hearing
Left threshold @ 1000-2nd Read (db)	Hearing
Right Threshold @ 1000Hz-Second Reading	Hearing
Left threshold @ 2000Hz	Hearing
Right threshold @ 2000Hz	Hearing
Left threshold @ 3000Hz	Hearing
Right threshold @ 3000Hz	Hearing
Left threshold @ 4000Hz	Hearing
Right threshold @ 4000Hz	Hearing
Left threshold @ 500Hz (db)	Hearing
Right threshold @ 500Hz	Hearing
Left threshold @ 6000Hz	Hearing
Right threshold @ 6000Hz	Hearing
Left threshold @ 8000Hz	Hearing
Right threshold @ 8000Hz	Hearing
Can you stand on your own?	Balance
Arm Circumference (cm)	Body Measurements (Arm)
Upper Arm Length (cm)	Body Measurements (Arm)
Body Mass Index (kg/m**2)	Body Measurements (BMI)
Maximal Calf Circumference (cm)	Body Measurements (Leg)
Head Circumference (cm)	Body Measurements (Head)
Standing Height (cm)	Body Measurements (Height)
Upper Leg Length (cm)	Body Measurements (Leg)
Recumbent Length (cm)	Body Measurements (Height)
Subscapular Skinfold (mm)	Body Measurements (Skinfold)
Thigh Circumference (cm)	Body Measurements (Leg)
Triceps Skinfold (mm)	Body Measurements (Skinfold)
Waist Circumference (cm)	Body Measurements (Waist)
Weight (kg)	Body Measurements (Weight)
Ever told you had high blood pressure	High Blood Pressure (Diagnosis)
Told had high blood pressure - 2+ times	High Blood Pressure (Diagnosis)
Taking prescription for hypertension	Hypertension (Medication)
Told to control weight for hypertension	Hypertension (Doctor Recommendation)
Told to exercise more for hypertension	Hypertension (Doctor Recommendation)
Told to reduce alcohol for hypertension	Hypertension (Doctor Recommendation)
Told to do other things for hypertension	Hypertension (Doctor Recommendation)
Told to stop smoking for hypertension	Hypertension (Doctor Recommendation)
Told to increase potassium for hyprtnsn	Hypertension (Doctor Recommendation)
Told to do other things for hyprtnsn	Hypertension (Doctor Recommendation)
Told to eat less fat for cholesterol	Cholesterol (Doctor Recommendation)
Told to reduce weight for cholesterol	Cholesterol (Doctor Recommendation)
Told to exercise more for cholesterol	Cholesterol (Doctor Recommendation)
Diastolic: Blood pres(1st rdg) mm Hg	Blood Pressure (Diastolic)
Diastolic: Blood pres(2nd rdg) mm Hg	Blood Pressure (Diastolic)
Diastolic: Blood pres(3rd rdg) mm Hg	Blood Pressure (Diastolic)
Diastolic: Blood pres(4th rdg) mm Hg	Blood Pressure (Diastolic)
MIL: maximum inflation levels (mm Hg)	MIL
60 sec. pulse (30 sec. pulse * 2):	Pulse
Pulse regular or irregular?	Pulse
Systolic: Blood pres(1st rdg) mm Hg	Blood Pressure (Systolic)
Systolic: Blood pres(2nd rdg) mm Hg	Blood Pressure (Systolic)
Systolic: Blood pres(3rd rdg) mm Hg	Blood Pressure (Systolic)
Systolic: Blood pres(4th rdg) mm Hg	Blood Pressure (Systolic)
Two weeks sad, empty, depressed?	Depression (symptoms)
Past 12 mos. 2 weeks lost interest?	Depression (symptoms)
Two weeks irritable most of the time?	Anxiety (symptoms)
Month worried, tense, anxious(WTA)?	Anxiety (symptoms)
WTA a lot more than most?	Anxiety (symptoms)
Do you think worry excessive?	Anxiety (symptoms)
Did you tell MD about WTA?	Anxiety (symptoms)
Entire life, ever fear or panic attack?	Anxiety (symptoms)
Ever attack for no reason, out of blue?	Anxiety (symptoms)
Number of years of age	Age
Number of years of age	Age
Ulcer/sore not healed within 4 weeks	Ulcer/Sore
Numbness in hands/feet-past 3 mos	Numbness in hands/feet
Pain in either leg while walking	Leg Pain
Pain in calf or calves	Leg Pain
Sodium (mg)	sodium intake
Alcohol (gm)	Alcohol
Calcium (mg)	calcium intake
Carbohydrate (gm)	carbohydrate intake
Carotene (RE)	carotene intake
Cholesterol (mg)	cholesterol intake
Copper (mg)	copper intake
Dietary fiber (gm)	fiber intake
Total Folate (mcg)	folate intake
Iron (mg)	iron intake
Energy (kcal)	caloric intake
Magnesium (mg)	magnesium intake
Total monounsaturated fatty acids (gm)	fat intake
Niacin (mg)	niacin intake
Total polyunsaturated fatty acids (gm)	fat intake
Phosphorus (mg)	phosphorus intake
Potassium (mg)	potassium intake
Protein (gm)	protein intake
Total saturated fatty acids (gm)	fat intake
Total fat (gm)	fat intake
Vitamin A (IU)	vitamin A intake
Vitamin A (RE)	vitamin A intake
Thiamin (Vitamin B1) (mg)	thiamin intake
Vitamin B12 (mcg)	vitamin B12 intake
Riboflavin (Vitamin B2) (mg)	riboflavin intake
Vitamin B6 (mg)	vitamin B6 intake
Vitamin C (mg)	vitamin C intake
Vitamin E (ATE) (mg)	vitamin E intake
Zinc (mg)	zinc intake
Total Bone Mineral Content (g)	Bone Density
Total Bone Mineral Density (g/cm^2)	Bone Density
Vitamin B12, serum (pmol/L)	Vitamin B12
Bone Alkaline Phosphatase (ug/L)	Bone Density (Bone alkaline phosphotase)
Cotinine (nmol/L)	Tobacco Measurement
Protoporphyrin (umol/L RBC)	Protoporphyrin
Fibrinogen (g/L)	Bleeding Disorder Test
Ferritin (ug/L)	Ferritin
Folate, serum (nmol/L)	Folate
Follicle stimulating hormone (IU/L)	Fertility
Serum HDL-Cholesterol (mg/dL)	HDL Cholesterol
HDL-cholesterol (mmol/L)	HDL Cholesterol
Iron (umol/L)	Iron
LDL-cholesterol (mg/dL)	LDL Cholesterol
LDL-cholesterol (mmol/L)	LDL Cholesterol
Luteinizing hormone (IU/L)	Fertility
Lymphocyte number	White Blood Cell
Monocyte number	Monocyte
Segmented Neutrophils number	White Blood Cell
Folate, RBC (nmol/L RBC)	Folate
Albumin (g/L)	Liver (Albumin)
Alkaline phosphatase (U/L)	Liver (Alkaline phosphatase)
Blood urea nitrogen (mmol/L)	Kidney (Urea nitrogen)
Calcium, total (mmol/L)	Bone Density (Calcium)
Cholesterol (mmol/L)	Cholesterol
Creatinine (mg/dL)	Kidney (Creatinine)
Creatinine (umol/L)	Kidney (Creatinine)
Selenium (nmol/L)	Selenium
Globulin (g/L)	Kidney (Globulin)
Glucose (mmol/L)	Glucose
Iron (umol/L)	Iron
LDH (U/L)	Cell/Tissue Damage
Phosphorus (mg/dL)	Phosphorus
Phosphorus (mmol/L)	Phosphorus
Bilirubin, total (mg/dL)	Liver (Bilirubin)
Bilirubin, total (umol/L)	Liver (Bilirubin)
Protein, total (g/L)	Blood Test (Protein)
Triglycerides (mmol/L)	Triglycerides
Uric acid (umol/L)	Kidney (Uric acid)
Thyroxine (T4) (nmol/L)	Thyroid (T4)
Total cholesterol (mmol/L)	Cholesterol
TIBC (umol/L)	TIBC
Triglyceride (mmol/L)	Triglycerides
Vitamin A (umol/L)	Vitamin A
Vitamin E (umol/L)	Vitamin E
Vitamin B12, serum (pg/mL)	Vitamin B12
Bone alkaline phosphotase (ug/L)	Bone Density (Bone alkaline phosphotase)
Basophils percent	White Blood Cell
Cotinine (ng/mL)	Tobacco Measurement
C-peptide: SI(nmol/L)	Hypoglycemia (C-Peptide)
Serum C-reactive protein (mg/dL)	Inflammation (C-reactive protein)
Eosinophils percent	White Blood Cell
Protoporphyrin (ug/dL RBC)	Protoporphyrin
Plasma Fibrinogen (mg/dL)	Bleeding Disorder Test
Ferritin (ng/mL)	Ferritin
Folate, serum (ng/mL)	folate
Follicle stimulating hormone (mIU/mL)	Fertility
Glycohemoglobin (%)	Diabetes (glycohemoglobin)
Plasma Glucose (mg/dL)	Glucose
Plasma glucose: SI(mmol/L)	Glucose
Hematocrit	Hematocrit
Homocysteine (umol/L)	Homocysteine
Hemoglobin (g/dL)	Hemoglobin
Helicobacter pylori (ISR)	Helicobacter pylori
Serum Insulin (uU/mL)	Insulin
Insulin: SI(pmol/L)	Insulin
Iron (ug/dL)	Iron
Latex (IU/mL)	Latex
Luteinizing hormone (mIU/mL)	Fertility
Lymphocyte percent	White Blood Cell
Mean Cell Hemoglobin Concentration (MCHC) (g/dL)	Hemoglobin
Mean cell hemoglobin (pg)	Hemoglobin
Mean cell volume	Cell volume
Monocyte percent	Monocyte
Mean platelet volume	Platelet
Segmented neutrophils percent	White Blood Cell
Transferrin saturation (%)	Transferrin
Platelet count SI	Platelet
Red blood cell count	Red Blood Cell
Folate, RBC (ng/mL RBC)	Folate
Red cell distribution width	Red Blood Cell
Albumin (g/dL)	Liver (Albumin)
Alkaline phosphotase (U/L)	Liver (Alkaline phosphatase)
AST: SI (U/L)	AST
ALT: SI (U/L)	ALT
Blood urea nitrogen (mg/dL)	Kidney (Urea nitrogen)
Bicarbonate (mmol/L)	Bicarbonate
Calcium, total (mg/dL)	Calcium
Serum Cholesterol (mg/dL)	Cholesterol
Chloride (mmol/L)	Chloride
Creatinine (mg/dL)	Kidney (Creatinine)
Selenium (ng/mL)	Selenium
Globulin (g/dL)	Kidney (Globulin)
Serum Glucose (mg/dL)	Glucose
GGT: SI (U/L)	Liver (GGT)
Iron (ug/dL)	Iron
Potassium (mmol/L)	Potassium
Iron (umol/L)	Iron
Sodium (mmol/L)	Sodium
Osmolality (mOsml/L)	Osmolality
Phosphorus (mg/dL)	Phosphorus
Bilirubin, total (mg/dL)	Liver (Bilirubin)
Protein, total (g/dL)	Blood Test (Protein)
Triglycerides (mg/dL)	Triglycerides
Uric acid (mg/dL)	Kidney (Uric acid)
Thyroxine (T4) (ug/dL)	Thyroid (T4)
Total cholesterol (mg/dL)	Cholesterol
TIBC (ug/dL)	TIBC
Triglyceride (mg/dL)	Triglycerides
Thyroid stim hormone (TSH) (IU/L)	Thyroid (TSH)
Vitamin A (ug/dL)	Vitamin A
Vitamin E (ug/dL)	Vitamin E
White blood cell count SI	White Blood Cell
Brachial SBP 1 (mm Hg)	Blood Pressure (Brachial Systolic)
Brachial SBP 2 (mm Hg)	Blood Pressure (Brachial Systolic)
Mean Brachial SBP (mm Hg)	Blood Pressure (Brachial Systolic)
Left ABPI	Blood Pressure (Ankle Brachial Pressure Index)
Left Posterior Tibial SBP 1 (mm Hg)	Blood Pressure (Posterior tibial systolic)
Left Posterior Tibial SBP 2 (mm Hg)	Blood Pressure (Posterior tibial systolic)
Left Mean Posterior Tibial SBP (mm Hg)	Blood Pressure (Posterior tibial systolic)
Right ABPI	Blood Pressure (Ankle Brachial Pressure Index)
Right Posterior Tibial SBP 1 (mm Hg)	Blood Pressure (Posterior tibial systolic)
Right Posterior Tibial SBP 2 (mm Hg)	Blood Pressure (Posterior tibial systolic)
Right Mean Posterior Tibial SBP (mm Hg)	Blood Pressure (Posterior tibial systolic)
Still have asthma	Asthma
Doctor ever said you had arthritis	Arthritis
Ever told you had a stroke	Stroke
Doctor ever told you had thyroid disease?	Thyroid Disease
Ever told you had chronic bronchitis	Chronic Bronchitis
Broken or fractured a hip	Broken/Fractured Bone
Broken or fractured spine	Broken/Fractured Bone
Age when first menstrual period occurred	Menstruation
Had regular periods in past 12 months	Menstruation
Age at last menstrual period	Menstruation
Age when had hysterectomy	Hysterectomy
Age when first/both ovaries removed	Surgery
N-Telopeptides (nmol BCE)	Bone Density (N-Telopeptides)
N-telopeptides (NTx) (nmol BCE)	Bone Density (N-Telopeptides)
Albumin, urine (ug/mL)	Liver (Albumin)
Serumalphacarotene(ug/dL)	carotene
Serumalphacarotene:SI(umol/L)	carotene
Alternaria-flarelength(mm)	Allergy
Alternaria-flarewidth(mm)	Allergy
Alternaria-wheallength(mm)	Allergy
Alternaria-whealwidth(mm)	Allergy
Bermudagrass-flarelength(mm)	Allergy
Bermudagrass-flarewidth(mm)	Allergy
Bermudagrass-wheallength(mm)	Allergy
Bermudagrass-whealwidth(mm)	Allergy
Cat-flarelength(mm)	Allergy
Cat-flarewidth(mm)	Allergy
Cat-wheallength(mm)	Allergy
Cat-whealwidth(mm)	Allergy
Germancockroach-flarelength(mm)	Allergy
Germancockroach-flarewidth(mm)	Allergy
Germancockroach-wheallength(mm)	Allergy
Germancockroach-whealwidth(mm)	Allergy
Mite-flarelength(mm)	Allergy
Mite-flarewidth(mm)	Allergy
Mite-wheallength(mm)	Allergy
Mite-whealwidth(mm)	Allergy
Negativecontrol-flarelength(mm)	Allergy
Negativecontrol-flarewidth(mm)	Allergy
Negativecontrol-wheallength(mm)	Allergy
Negativecontrol-whealwidth(mm)	Allergy
Peanut-flarelength(mm)	Allergy
Peanut-flarewidth(mm)	Allergy
Peanut-wheallength(mm)	Allergy
Peanut-whealwidth(mm)	Allergy
Positivecontrol-flarelength(mm)	Allergy
Positivecontrol-flarewidth(mm)	Allergy
Positivecontrol-wheallength(mm)	Allergy
Positivecontrol-whealwidth(mm)	Allergy
Ragweed-flarelength(mm)	Allergy
Ragweed-flarewidth(mm)	Allergy
Ragweed-wheallength(mm)	Allergy
Ragweed-whealwidth(mm)	Allergy
Ryegrass-flarelength(mm)	Allergy
Ryegrass-flarewidth(mm)	Allergy
Ryegrass-wheallength(mm)	Allergy
Ryegrass-whealwidth(mm)	Allergy
Russianthistle-flarelength(mm)	Allergy
Russianthistle-flarewidth(mm)	Allergy
Russianthistle-wheallength(mm)	Allergy
Russianthistle-whealwidth(mm)	Allergy
Serumalbumin(g/dL)	Liver (Albumin)
Serumalbumin:SI(g/L)	Liver (Albumin)
Serumalkalinephosphatase:SI(U/L)	Liver (Alkaline phosphatase)
Aspartateaminotransferase:SI(U/L)	AST
Alanineaminotransferase:SI(U/L)	ALT
Leftearairhearlevel,first,1000Hz(dB)	Hearing
Leftearairhearinglevel,2000Hz(dB)	Hearing
Leftearairhearinglevel,3000Hz(dB)	Hearing
Leftearairhearinglevel,4000Hz(dB)	Hearing
Leftearairhearinglevel,6000Hz(dB)	Hearing
Leftearairhearinglevel,8000Hz(dB)	Hearing
Leftearairhearlvl,repeat,1000Hz(dB)	Hearing
Leftearairhearinglevel,500Hz(dB)	Hearing
Leftearhearlvl,first,retest,1000Hz(dB	Hearing
Leftearairhearlevel,retest,2000Hz(dB	Hearing
Leftearairhearlevel,retest,3000Hz(dB	Hearing
Leftearairhearlevel,retest,4000Hz(dB	Hearing
Leftearairhearlevel,retest,6000Hz(dB	Hearing
Leftearairhearlevel,retest,8000Hz(dB	Hearing
Ltearhearlvl,repeat,retest,1000Hz(dB)	Hearing
Leftearairhearlevel,retest,500Hz(dB)	Hearing
Rightearairhearlevel,first,1000Hz(dB	Hearing
Rightearairhearinglevel,2000Hz(dB)	Hearing
Rightearairhearinglevel,3000Hz(dB)	Hearing
Rightearairhearinglevel,4000Hz(dB)	Hearing
Rightearairhearinglevel,6000Hz(dB)	Hearing
Rightearairhearinglevel,8000Hz(dB)	Hearing
Rightearairhearlvl,repeat,1000Hz(dB)	Hearing
Rightearairhearinglevel,500Hz(dB)	Hearing
Rtearhearlevel,first,retest,1000Hz(dB	Hearing
Rightearairhearlvl,retest,2000Hz(dB)	Hearing
Rightearairhearlvl,retest,3000Hz(dB)	Hearing
Rightearairhearlvl,retest,4000Hz(dB)	Hearing
Rightearairhearlvl,retest,6000Hz(dB)	Hearing
Rightearairhearlvl,retest,8000Hz(dB)	Hearing
Rtearhearlvl,repeat,retest,1000Hz(dB)	Hearing
Rightearairhearlevel,retest,500Hz(dB	Hearing
Serumbetacarotene(ug/dL)	carotene
Serumbetacarotene:SI(umol/L)	carotene
Boneareaoffemurneckregion-cmsq	Bone Density
Bonemineralcontentoffemurneck-gm	Bone Density
Bonemineraldensityfemurneck-gm/cmsq	Bone Density
Boneareaintertrochanterregion-cmsq	Bone Density
BMCofintertrochanterregion-gm	Bone Density
BMDofintertrochanterregion-gm/cmsq	Bone Density
Boneareaoftotalregion-cmsq	Bone Density
Bonemineralcontentoftotalregion-gm	Bone Density
Boneminrldensitytotalregion-gm/cmsq	Bone Density
Boneareaoftrochanterregion-cmsq	Bone Density
BMCoftrochanterregion-gm	Bone Density
BMDoftrochanterregion-gm/cmsq	Bone Density
BoneareaWard'striangleregion-cmsq	Bone Density
BMCofWard'striangleregion-gm	Bone Density
BMDofWard'striangleregion-gm/cmsq	Bone Density
Armcircumference(cm)(2monthsandover)	Body Measurements (Arm)
BodyMassIndex(kg/m**2)	Body Measurements (BMI)
Selfreportedheight(in)(12-16years)	Body Measurements (Height)
Selfreportedweight(lbs)(12-16years)	Body Measurements (Weight)
Basophils(percentof100cells)	White Blood Cell
Serumbloodureanitrogen(mg/dL)	Kidney (Urea nitrogen)
Serumbloodureanitrogen:SI(mmol/L)	Kidney (Urea nitrogen)
SerumC-peptide(pmol/mL)	Hypoglycemia (C-peptide)
SerumC-peptide:SI(nmol/L)	Hypoglycemia (C-peptide)
Serumbicarbonate:SI(mmol/L)	Bicarbonate
Serumcreatinine(mg/dL)	Kidney (Creatinine)
Serumcreatinine:SI(umol/L)	Kidney (Creatinine)
Serumcholesterol(mg/dL)	Cholesterol
Serumcholesterol:SI(mmol/L)	Cholesterol
Serumchloride:SI(mmol/L)	Chloride
SerumC-reactiveprotein(mg/dL)	Inflammation (C-reactive protein)
Perio:FGM/CEJ,lwrcenincisor:buccal-mm	Dental
Perio:FGM/CEJlwrlatincisor:buccal-mm	Dental
Perio:FGM/CEJ,lowercuspid:buccal-mm	Dental
Perio:FGM/CEJ,lower1bicuspid:buccal-mm	Dental
Perio:FGM/CEJ,lower2bicuspid:buccal-mm	Dental
Perio:FGM/CEJ,lower1molar:buccal-mm	Dental
Perio:FGM/CEJ,lower2molar:buccal-mm	Dental
Perio:loss-attac,lwrceninci:buccal-mm	Dental
Perio:loss-attac,lwrlatinci:buccal-mm	Dental
Perio:loss-attac,lwrcuspid:buccal-mm	Dental
Perio:loss-attac,lwr1bicuspid:buccal-mm	Dental
Perio:loss-attac,lwr2bicuspid:buccal-mm	Dental
Perio:loss-attac,lwr1molar:buccal-mm	Dental
Perio:loss-attac,lwr1molar:buccal-mm	Dental
Perio:pocket,lowercenincisor:buccal-mm	Dental
Perio:pocket,lowerlatincisor:buccal-mm	Dental
Perio:pocket,lowercuspid:buccal-mm	Dental
Perio:pocket,lower1bicuspid:buccal-mm	Dental
Perio:pocket,lower2bicuspid:buccal-mm	Dental
Perio:pocket,lower1molar:buccal-mm	Dental
Perio:pocket,lower2molar:buccal-mm	Dental
Perio:loss-attac,lwrceninci:mesial-mm	Dental
Perio:loss-attac,lwrlatinci:mesial-mm	Dental
Perio:loss-attac,lwrcuspid:mesial-mm	Dental
Perio:loss-attac,lwr1bicuspid:mesial-mm	Dental
Perio:loss-attac,lwr2bicuspid:mesial-mm	Dental
Perio:lossattac,lwr1molar:mesial-mm	Dental
Perio:loss-attac,lwr2molar:mesial-mm	Dental
Perio:pocket,lowercenincisor:mesial-mm	Dental
Perio:pocket,lowerlatincisor:mesial-mm	Dental
Perio:pocket,lowercuspid:mesial-mm	Dental
Perio:pocket,lower1bicuspid:mesial-mm	Dental
Perio:pocket,lower2bicuspid:mesial-mm	Dental
Perio:pocket,lower1molar:mesial-mm	Dental
Perio:pocket,lower2molar:mesial-mm	Dental
Oralsofttissue:numberoflesions	Dental
Perio:FGM/CEJ,uprcenincisor:buccal-mm	Dental
Perio:FGM/CEJ,uprlatincisor:buccal-mm	Dental
Perio:FGM/CEJ,uppercuspid:buccal-mm	Dental
Perio:FGM/CMJ,upr1bicuspid:buccal-mm	Dental
Perio:FGM/CEJ,upr2bicuspid:buccal-mm	Dental
Perio:FGM/CEJ,upper1molar:buccal-mm	Dental
Perio:FGM/CEJ,upper2molar:buccal-mm	Dental
Perio:loss-attac,uprceninci:buccal-mm	Dental
Perio:loss-attac,uprlatinci:buccal-mm	Dental
Perio:loss-attac,uprcuspid:buccal-mm	Dental
Perio:loss-attac,upr1bicuspid:buccal-mm	Dental
Perio:loss-attac,upr2bicuspid:buccal-mm	Dental
Perio:loss-attac,upr1molar:buccal-mm	Dental
Perio:loss-attac,upr1molar:buccal-mm	Dental
Perio:pocket,uprcenincisor:buccal-mm	Dental
Perio:pocket,uprlatincisorbuccal-mm	Dental
Perio:pocket,uppercuspid:buccal-mm	Dental
Perio:pocket,upr1bicuspid:buccal-mm	Dental
Perio:pocket,upr2bicuspid:buccal-mm	Dental
Perio:pocket,upper1molar:buccal-mm	Dental
Perio:pocket,upper2molar:buccal-mm	Dental
Perio:FGM/CEJ,uprcenincisor:mesial-mm	Dental
Perio:FGM/CEJ,uprlatincisor:mesial-mm	Dental
Perio:FGM/CEJ,uppercuspidmesial-mm	Dental
PerioFGM/CEJ,upr1bicuspidmesial-mm	Dental
Perio:FGM/CEJ,upr2bicuspid:mesial-mm	Dental
Perio:FGM/CEJ,upper1molar:mesial-mm	Dental
Perio:FGM/CEJ,upper2molar:mesial-mm	Dental
Perio:loss-attac,uprceninci:mesial-mm	Dental
Perio:loss-attac,uprlatinci:mesial-mm	Dental
Perio:loss-attac,uprcuspid:mesial-mm	Dental
Perio:loss-attac,upr1bicuspid:mesial-mm	Dental
Perio:loss-attac,upr2bicuspid:mesial-mm	Dental
Perio:loss-attac,upr1molarmesial-mm	Dental
Perio:loss-attac,upr2molar:mesial-mm	Dental
Perio:pocket,uppercenincisor:mesial-mm	Dental
Perio:pocket,uprlatincisor:mesial-mm	Dental
Perio:pocket,uppercuspid:mesial-mm	Dental
Perio:pocket,upr1bicuspid:mesial-mm	Dental
Perio:pocket,upr2bicuspid:mesial-mm	Dental
Perio:pocket,upper1molar:mesial-mm	Dental
Perio:pocket,upper2molar:mesial-mm	Dental
Alcohol(gm)	Alcohol
Calcium(mg)	calcium intake
Cholesterol(mg)	cholesterol intake
Copper(mg)	copper intake
Dietaryfiber(gm)	fiber intake
Folicacid(mcg)	folic acid intake
Iron(mg)	iron intake
Pctkcalfromalcohol(%kcal)	Alcohol
Pctkcalfromcarbohydrate(%kcal)	carbohydrate intake
Calories(kcal)	caloric intake
Pctkcalfromtotalfat(%kcal)	fat intake
Pctkcalfrommonosaturatedfat(%kcal)	fat intake
Pctkcalfromprotein(%kcal)	protein intake
Pctkcalfrompolysaturatedfat(%kcal)	fat intake
Pctkcalfromsaturatedfat(%kcal)	fat intake
Magnesium(mg)	magnesium intake
Niacin(mg)	niacin intake
Phosphorous(mg)	phosphorus intake
Potassium(mg)	potassium intake
Protein(gm)	protein intake
Riboflavin(mg)	riboflavin intake
Alcohol(gm)	Alcohol
Calcium(mg)	calcium intake
Cholesterol(mg)	cholesterol intake
Pctkcalfromalcohol(%kcal)	Alcohol
Pctkcalfromtotalfat(%kcal)	fat intake
Pctkcalfrommonosaturatedfat(%kcal)	fat intake
Pctkcalfrompolysaturatedfat(%kcal)	fat intake
Pctkcalfromsaturatedfat(%kcal)	fat intake
Plateletdistributionwidth(%)	Platelet
Paxisfrontalplane(degrees)	Heart
QRSaxis,frontalplane(degrees)	Heart
Cardiacinfarctionscore(12-leadby10)	Heart
Chesthalf-depth(mm)	Heart
Pamplitue,positivephase,leadII(uV)	Heart
Pduration,leadII(msec)	Heart
Pamplitue,positivephase,leadVI(uV)	Heart
PRinterval(msec)	Heart
QRSinterval(msec)	Heart
QTinterval(msec)	Heart
Heartrate(beatsperminute)	Heart
Chesthalf-width(mm)	Heart
Eosinophils(percentof100cells)	White Blood Cell
Erythrocyteprotoporphyrin(ug/dL)	Erythrocyteprotoporphyrin
Erythrocyteprotoporphyrin:SI(umol/L)	Erythrocyteprotoporphyrin
Fibrinogen(mg/dL)	Bleeding Disorder Test
Plasmafibrinogen:SI(g/L)	Bleeding Disorder Test
SerumFSH:SI(IU/L)	Fertility
Serumferritin(ng/mL)	Ferritin
Serumferritin:SI(ug/L)	Ferritin
Glucose,plasma(mg/dL)	Glucose
Plasmaglucose:SI(mmol/L)	Glucose
Secondplasmaglucose(mg/dL)	Glucose
Secondplasmaglucose:SI(mmol/L)	Glucose
Gammaglutamyltransferase:SI(U/L)	Liver
Glycatedhemoglobin:(%)	Diabetes (glycohemoglobin)
AverageK1BPafterdataedits	Heart
AverageK5BPafterdataedits	Heart
Radialpulse(30seconds)	Pulse
Radialpulserate(beats/min)	Pulse
Firstmaximuminflationrate(MIL,mmHg)	MIL
K1forfirstBPmeasure(systolic,mmHg)	Heart
K5forfirstBPmeasure(diastolic,mmHg)	Heart
K1forsecondBPmeasure(systolic,mmHg)	Heart
K5forsecondBPmeasure(diastolic,mmHg)	Heart
K1forthirdBPmeasure(systolic,mmHg)	Heart
K5forthirdBPmeasure(diastolic,mmHg)	Heart
HDL-Cholesterol(mg/dL)	HDL Cholesterol
SerumHDLcholesterol:SI(mmol/L)	HDL Cholesterol
Hemoglobin(g/dL)	Hemoglobin
Hematocrit(%)	Hematocrit
Insulin(uU/mL)	Insulin
Secondseruminsulin(uU/mL)	Insulin
Secondseruminsulin:SI(pmol/L)	Insulin
SerumLDLcholesterol(mg/dL)	LDL Cholesterol
SerumLDLcholesterol:SI(mmol/L)	LDL Cholesterol
Lymphocytes(percentof100cells)	White Blood Cell
#ofdaysdrankalcoholinpast12mos	Alcohol
Numberofdrinksperdayondrinkingday	Alcohol
#ofdayshad9+drinksinpast12mos	Alcohol
#ofdayshad5+drinksinpast12mos	Alcohol
Howoldwhenyouhadhysterectomy	Hysterectomy
Howoldwhenovaryremoved-years	Oophorectomy
Meancellhemoglobin:SI(pg)	Hemoglobin
Meancellhemoglobinconcentration	Hemoglobin
Mononuclearnumber(Coulter)	mononuclear number
Monocytes(percentof100cells)	Monocyte
Mononuclearpercent(Coulter)	mononuclear number
Meancellvolume:SI(fL)	Cell volume
#ofdaysdrankalcoholinpast12mos	Alcohol
Averagedrinksperdayondrinkingday	Alcohol
NCCdatabaserepl3-Methylhistidine(mg)	Nutrition
Caffeine(mg)	Caffeine
Phosphorous(mg)	phosphorus intake
NCCdatabasereplicateVitaminK(mcg)	vitamin K intake
Alcohol(gm)	Alcohol
Calcium(mg)	calcium intake
CrudeFiber(gm)	fiber intake
Cholesterol(mg)	cholesterol intake
Pctkcalfromalcohol(%kcal)	Alcohol
Pctkcalfrommonosaturatedfat(%kcal)	fat intake
Pctkcalfromprotein(%kcal)	protein intake
Pctkcalfromsaturatedfat(%kcal)	fat intake
Protein(gm)	protein intake
BIAresistance(ohms)(12yearsandover)	Body Measurements
BIAreactance(ohms)(12yearsandover)	Body Measurements
Pulserate(beats/min)(age5+years)	Pulse
Maximuminflationlevel(MIL,mmHg)(age5+)	MIL
OverallaverageK1,systolic,BP(age5+)	Heart
OverallaverageK5,diastolic,BP(age5+)	Heart
Plateletcount	Platelet
Plateletcount:SI	Platelet
Meanplateletvolume:SI(fL)	Platelet
RBCfolate(ng/mL)	Folate
RBCfolate:SI(nmol/L)	Folate
Redbloodcellcount	Red Blood Cell
Redbloodcellcount:SI	Red Blood Cell
Redcelldistributionwidth(%)	Red Blood Cell
Glucose(mg/dL)	Glucose
Expirtimeoftrialw/largestFVC(sec)	Lung
FEFat75%ofFVC(ml)	Lung
Forcedexpiratoryvol(FEV),.5sec,max-ml	Lung
FEV1at1.0seconds,largestvalue(ml)	Lung
FEV3at3.0seconds,largestvalue(ml)	Lung
FEV6at6.0seconds,largestvalue(ml)	Lung
FVC,largestvalue(ml)	Lung
Maxmid-expiratoryflow(ml/secbestcrv)	Lung
Peakexpiratoryflow,largestvalue(ml)	Lung
Cholesterol,Total(mg/dL)	Cholesterol
Serumcholesterol:SI(mmol/L)	Cholesterol
SerumTIBC(ug/dL)	TIBC
SerumTIBC:SI(umol/L)	TIBC
Equivvolumeat-400daPa,leftear(ml)	Hearing
Equivvolumeat-395daPa,leftear(ml)	Hearing
Equivvolumeat-390daPa,leftear(ml)	Hearing
Equivvolumeat-385daPa,leftear(ml)	Hearing
Equivvolumeat-380daPa,leftear(ml)	Hearing
Equivvolumeat-375daPa,leftear(ml)	Hearing
Equivvolumeat-370daPa,leftear(ml)	Hearing
Equivvolumeat-365daPa,leftear(ml)	Hearing
Equivvolumeat-360daPa,leftear(ml)	Hearing
Equivvolumeat-355daPa,leftear(ml)	Hearing
Equivvolumeat-350daPa,leftear(ml)	Hearing
Equivvolumeat-345daPa,leftear(ml)	Hearing
Equivvolumeat-340daPa,leftear(ml)	Hearing
Equivvolumeat-335daPa,leftear(ml)	Hearing
Equivvolumeat-330daPa,leftear(ml)	Hearing
Equivvolumeat-325daPa,leftear(ml)	Hearing
Equivvolumeat-320daPa,leftear(ml)	Hearing
Equivvolumeat-315daPa,leftear(ml)	Hearing
Equivvolumeat-310daPa,leftear(ml)	Hearing
Equivvolumeat-305daPa,leftear(ml)	Hearing
Equivvolumeat-300daPa,leftear(ml)	Hearing
Equivvolumeat-295daPa,leftear(ml)	Hearing
Equivvolumeat-290daPa,leftear(ml)	Hearing
Equivvolumeat-285daPa,leftear(ml)	Hearing
Equivvolumeat-280daPa,leftear(ml)	Hearing
Equivvolumeat-275daPa,leftear(ml)	Hearing
Equivvolumeat-270daPa,leftear(ml)	Hearing
Equivvolumeat-265daPa,leftear(ml)	Hearing
Equivvolumeat-260daPa,leftear(ml)	Hearing
Equivvolumeat-255daPa,leftear(ml)	Hearing
Equivvolumeat-250daPa,leftear(ml)	Hearing
Equivvolumeat-245daPa,leftear(ml)	Hearing
Equivvolumeat-240daPa,leftear(ml)	Hearing
Equivvolumeat-235daPa,leftear(ml)	Hearing
Equivvolumeat-230daPa,leftear(ml)	Hearing
Equivvolumeat-225daPa,leftear(ml)	Hearing
Equivvolumeat-220daPa,leftear(ml)	Hearing
Equivvolumeat-215daPa,leftear(ml)	Hearing
Equivvolumeat-210daPa,leftear(ml)	Hearing
Equivvolumeat-205daPa,leftear(ml)	Hearing
Equivvolumeat-200daPa,leftear(ml)	Hearing
Equivvolumeat-195daPa,leftear(ml)	Hearing
Equivvolumeat-190daPa,leftear(ml)	Hearing
Equivvolumeat-185daPa,leftear(ml)	Hearing
Equivvolumeat-180daPa,leftear(ml)	Hearing
Equivvolumeat-175daPa,leftear(ml)	Hearing
Equivvolumeat-170daPa,leftear(ml)	Hearing
Equivvolumeat-165daPa,leftear(ml)	Hearing
Equivvolumeat-160daPa,leftear(ml)	Hearing
Equivvolumeat-155daPa,leftear(ml)	Hearing
Equivvolumeat-150daPa,leftear(ml)	Hearing
Equivvolumeat-145daPa,leftear(ml)	Hearing
Equivvolumeat-140daPa,leftear(ml)	Hearing
Equivvolumeat-135daPa,leftear(ml)	Hearing
Equivvolumeat-130daPa,leftear(ml)	Hearing
Equivvolumeat-125daPa,leftear(ml)	Hearing
Equivvolumeat-120daPa,leftear(ml)	Hearing
Equivvolumeat-115daPa,leftear(ml)	Hearing
Equivvolumeat-110daPa,leftear(ml)	Hearing
Equivvolumeat-105daPa,leftear(ml)	Hearing
Equivvolumeat-100daPa,leftear(ml)	Hearing
Equivvolumeat-95daPa,leftear(ml)	Hearing
Equivvolumeat-90daPa,leftear(ml)	Hearing
Equivvolumeat-85daPa,leftear(ml)	Hearing
Equivvolumeat-80daPa,leftear(ml)	Hearing
Equivvolumeat-75daPa,leftear(ml)	Hearing
Equivvolumeat-70daPa,leftear(ml)	Hearing
Equivvolumeat-65daPa,leftear(ml)	Hearing
Equivvolumeat-60daPa,leftear(ml)	Hearing
Equivvolumeat-55daPa,leftear(ml)	Hearing
Equivvolumeat-50daPa,leftear(ml)	Hearing
Equivvolumeat-45daPa,leftear(ml)	Hearing
Equivvolumeat-40daPa,leftear(ml)	Hearing
Equivvolumeat-35daPa,leftear(ml)	Hearing
Equivvolumeat-30daPa,leftear(ml)	Hearing
Equivvolumeat-25daPa,leftear(ml)	Hearing
Equivvolumeat-20daPa,leftear(ml)	Hearing
Equivvolumeat-15daPa,leftear(ml)	Hearing
Equivvolumeat-10daPa,leftear(ml)	Hearing
Equivvolumeat-5daPa,leftear(ml)	Hearing
Equivvolumeat0daPa,leftear(ml)	Hearing
Equivvolumeat5daPa,leftear(ml)	Hearing
Equivvolumeat10daPa,leftear(ml)	Hearing
Equivvolumeat15daPa,leftear(ml)	Hearing
Equivvolumeat20daPa,leftear(ml)	Hearing
Equivvolumeat25daPa,leftear(ml)	Hearing
Equivvolumeat30daPa,leftear(ml)	Hearing
Equivvolumeat35daPa,leftear(ml)	Hearing
Equivvolumeat40daPa,leftear(ml)	Hearing
Equivvolumeat45daPa,leftear(ml)	Hearing
Equivvolumeat50daPa,leftear(ml)	Hearing
Equivvolumeat55daPa,leftear(ml)	Hearing
Equivvolumeat60daPa,leftear(ml)	Hearing
Equivvolumeat65daPa,leftear(ml)	Hearing
Equivvolumeat70daPa,leftear(ml)	Hearing
Equivvolumeat75daPa,leftear(ml)	Hearing
Equivvolumeat80daPa,leftear(ml)	Hearing
Equivvolumeat85daPa,leftear(ml)	Hearing
Equivvolumeat90daPa,leftear(ml)	Hearing
Equivvolumeat95daPa,leftear(ml)	Hearing
Equivvolumeat100daPa,leftear(ml)	Hearing
Equivvolumeat105daPa,leftear(ml)	Hearing
Equivvolumeat110daPa,rightear(ml)	Hearing
Equivvolumeat115daPa,rightear(ml)	Hearing
Equivvolumeat120daPa,rightear(ml)	Hearing
Equivvolumeat125daPa,rightear(ml)	Hearing
Equivvolumeat130daPa,rightear(ml)	Hearing
Equivvolumeat135daPa,rightear(ml)	Hearing
Equivvolumeat140daPa,rightear(ml)	Hearing
Equivvolumeat145daPa,rightear(ml)	Hearing
Equivvolumeat150daPa,rightear(ml)	Hearing
Equivvolumeat155daPa,rightear(ml)	Hearing
Equivvolumeat160daPa,rightear(ml)	Hearing
Equivvolumeat165daPa,rightear(ml)	Hearing
Equivvolumeat170daPa,rightear(ml)	Hearing
Equivvolumeat175daPa,rightear(ml)	Hearing
Equivvolumeat180daPa,rightear(ml)	Hearing
Equivvolumeat185daPa,rightear(ml)	Hearing
Equivvolumeat190daPa,rightear(ml)	Hearing
Equivvolumeat195daPa,rightear(ml)	Hearing
Equivvolumeat200daPa,rightear(ml)	Hearing
Compliance(base-peakdiff)leftear(ml)	Hearing
Compliance(base-peakdiff)rightear(ml)	Hearing
Pressureatpeak,leftear(daPa)	Hearing
Pressureatpeak,rightear(daPa)	Hearing
Canalvolume,leftear(ml)	Ear Measurement
Canalvolume,rightear(ml)	Ear Measurement
Serum apolipoprotein AI (mg/dL)	Apolipoprotein
Serum apolipoprotein AI: SI (g/L)	Apolipoprotein
Serum apolipoprotein B (mg/dL)	Apolipoprotein
Serum apolipoprotein B: SI (g/L)	Apolipoprotein
Havingproblemsbreathinginchest/lungs	Lungs
Whiteoak-flarelength(mm)	Allergy
Whiteoak-flarewidth(mm)	Allergy
Whiteoak-wheallength(mm)	Allergy
Whiteoak-whealwidth(mm)	Allergy
Coldorsinusproblemwithinpastweek	Cold
Coldorsinusproblemtoday	Cold
Upperarmlength(cm)(2monthsandover)	Body Measurements
Head circumference (cm) (2 mos - 7 yrs)	Body Measurements
Standingheight(cm)(2yearsandover)	Body Measurements
Standingheight(in)(2yearsandover)	Body Measurements
Recumbent length (cm) (2 months-3 years)	Body Measurements
Subscapularskinfold(mm)(2+months)	Body Measurements
Thighcircumference(cm)(2yrsandover)	Body Measurements
Tricepsskinfold(mm)(2monthsandover)	Body Measurements
WaistCircumference(cm)	Body Measurements
Waisttohipratio	Body Measurements
Weight(kg)	Body Measurements
Weight(lbs)(2monthsandover)	Body Measurements
Serumtotalcalcium:SI(mmol/L)	Vitamin
Sumofdeciduousorprimarydfs	Dental
SumofpermanentDFS	Dental
Sumofdeciduousorprimarydft	Dental
SumofpermanentDMFSduetodisease	Dental
SumofpermanentDFMSduetoanycause	Dental
SumofpermanentDMFTduetodisease	Dental
SumofpermanentDMFTduetoanycause	Dental
Softtissuelesion1:hyphaeresult	Dental
Softtissuelesion2:hyphaeresult	Dental
Softtissuelesion1:smearrequired	Dental
Softtissuelesion2:smearrequired	Dental
Softtissuelesion3:smearrequired	Dental
Softtissuelesion4:smearrequired	Dental
Soft tissue lesion 5: smear required	Dental
Soft tissue lesion 6: smear required	Dental
Softtissuelesion1:height-mm	Dental
Softtissuelesion2:height-mm	Dental
Softtissuelesion3:height-mm	Dental
Softtissuelesion4:height-mm	Dental
Soft tissue lesion 5: height-mm	Dental
Soft tissue lesion 6: height-mm	Dental
Softtissuelesion1:length-mm	Dental
Softtissuelesion2:length-mm	Dental
Softtissuelesion3:length-mm	Dental
Softtissuelesion4:length-mm	Dental
Soft tissue lesion 5: length-mm	Dental
Soft tissue lesion 6: length-mm	Dental
Totalcarbohydrates(gm)	carbohydrate intake
Totalcarotenes(RE)	carotene intake
Totalmonounsaturatedfattyacids(gm)	fat intake
Totalpolyunsaturatedfattyacids(gm)	fat intake
Totalsaturatedfattyacids(gm)	fat intake
Sodium(mg)	sodium intake
Totalfats(gm)	fat intake
TotalvitaminA(IU)	vitamin A intake
TotalvitaminA(RE)	vitamin A intake
Thiamin(mg)	thiamin intake
VitaminB12(mcg)	vitamin B12 intake
VitaminB6(mg)	vitamin B6 intake
VitaminC(mg)	vitamin C intake
Totalalpha-tocopherolequivalents(mg)	tocopherol intake
Water(gm)	water intake
Zinc(mg)	zinc intake
Totalcarbohydrates(gm)	carbohydrate intake
Totalmonounsaturatedfattyacids(gm)	fat intake
Totalpolyunsaturatedfattyacids(gm)	fat intake
Totalsaturatedfattyacids(gm)	fat intake
Totalfats(gm)	fat intake
Taxis,frontalplane(degrees)	Heart
MajorECGabnormalities	Heart
MinorECGabnormalities	Heart
Probablemyocardialinfarction(MI)	Heart
Possiblemyocardialinfarction(MI)	Heart
Probableleftventricularhypertrophy	Heart
PossibleLVHbyMC	Heart
Serumiron(ug/dL)	Iron
Serumiron:SI(umol/L)	Iron
Serumfolate(ng/mL)	Folate
Serumfolate:SI(nmol/L)	Folate
Serumglobulin(g/dL)	Kidney (Globulin)
Serumglobulin:SI(g/L)	Kidney (Globulin)
Segment neutrophil(percent of 100 cells)	White Blood Cell
Doctorevertoldyouhad:arthritis	Arthritis
Doctortold:congestiveheartfailure	Heart
Evertoldyouhadastroke?	Stroke
Doctorevertoldyouhad:asthma	Asthma
Doctorevertoldhad:chronicbronchitis	Chronic Bronchitis
Doctorevertoldyouhad:emphysema	Emphysema
Doctorevertoldyouhad:hayfever	Hayfever
Doctorevertoldyouhad:cataracts	Cataracts
Doctorevertoldyouhad:goiter	Goiter
Evertoldyouhadthyroiddisease?	Thyroid Disease
Doctorevertoldyouhad:lupus	Lupus
Doctorevertoldyouhad:gout	Gout
Doyoustillhaveasthma	Asthma
Doyoustillhavebronchitis	Chronic Bronchitis
Doyoustillhavehayfever	Hayfever
Doyoustillhavegoiter	Goiter
Doyoustillhavethyroiddisease	Thyroid Disease
Doctortoldrelativestheyhaddiabetes	Diabetes
Anyrelativeshadheartattackbefore50	Heart Attack
Didgrandmotherhavediabetes	Diabetes
Didsonhavediabetes	Diabetes
Diddaughterhavediabetes	Diabetes
Didotherrelativehavediabetes	Diabetes
Didgrandfatherhavediabetes	Diabetes
Didmotherhavediabetes	Diabetes
Didfatherhavediabetes	Diabetes
Didsisterhavediabetes	Diabetes
Didbrotherhavediabetes	Diabetes
Didaunthavediabetes	Diabetes
Didunclehavediabetes	Diabetes
Didcousinhavediabetes	Diabetes
Didgrandmotherhaveheartattack	Heart Attack
Didsonhaveheartattack	Heart Attack
Didotherrelativehaveheartattack	Heart Attack
Didgrandfatherhaveheartattack	Heart Attack
Didmotherhaveheartattack	Heart Attack
Didfatherhaveheartattack	Heart Attack
Didsisterhaveheartattack	Heart Attack
Didbrotherhaveheartattack	Heart Attack
Didaunthaveheartattack	Heart Attack
Didunclehaveheartattack	Heart Attack
Didcousinhaveheartattack	Heart Attack
Bloodrelative-osteoporosis-mother	Osteoporosis
Didyourbiomothereverfracturehip	Osteoporosis
Everbeentoldyouhavesugar/diabetes	Diabetes
Areyounowtakingdiabetespills	Diabetes
Evertolddiabetesaffectedyoureyes	Diabetes
Wereyoupregnantwhentoldhaddiabetes	Diabetes
Otherthanpregnant,doctortolddiabetes	Diabetes
Areyounowtakinginsulin	Diabetes
Doctorevertoldhadhypertension/HBP	Hypertension
NowtakingprescribedmedicineforHBP	Hypertension
Doctortoldbloodcholesterollevelhigh	Cholesterol
Takeprescribedmedtolowercholesterol	Cholesterol
Everhadanypainordiscomfortinchest	Heart
Evertoldyouhadaheartattack	Heart
Getpainineitherlegwhilewalking	Leg Pain
Legpainbeginwhilestandstill/sitting	Leg Pain
Getchestpainifwalkatordinarypace	Heart
Everhadseverechestpainforhalfhr+	Heart
Doctorevertoldyouhadosteoporosis	Osteoporosis
Wereyoutreatedforosteoporosis	Osteoporosis
Everhadbackpainmostdaysfor1+mo	Pain
Stiffhandsinmornmostdaysfor6+wks	Pain
Everhavekneepainmostdaysfor6+wks	Pain
Havepaininright,left,orbothknees	Pain
Doeskneehurtatrestaswellasmoving	Pain
Swellinginknees...mostdaysfor6+wks	Pain
Stiffkneesinmornmostdaysfor6+wks	Pain
Haveyouhadbackpaininpast12months	Pain
Everhadhippainmostdaysfor6+weeks	Pain
Doctorevertoldyouhadhipdysplasia	Hip Dysplasia
Doctorevertoldyouhadscoliosis	Scoliosis
Doyouhavechroniclimp(lasted>3mo)	Chronic Limp
Doctortoldyouhadbroken/fracturedhip	Broken/Fractured Bone
Doctortoldhadbroken/fracturedwrist	Broken/Fractured Bone
Doctortoldhadbroken/fracturedspine	Broken/Fractured Bone
Usuallyhavetroublestartingtourinate	Urination
Coughmostdays,3+consecutivemoinyr	Cold
Nocoldbutchestsoundswheezy/whistles	Cold
Stuffy,itchy,orrunnynose,past12mo	Cold
Watery,itchyeyesinpast12months	Cold
Bringupphlegm,3+consecutivemoinyr	Cold
Shortnessofbreath,hurry/walkuphill	Cold
Hadwheezing,whistleinchestpast12mo	Cold
Medicalreasontochangeeating:stroke	Stroke
Havetotalblindness	Blindness
Havetotaldeafnessinoneorbothears	Deafness
Haveyousmoked100+cigarettesinlife	Smoking
Quitsmoking,healthproblemfromsmoking	Smoking
Quitchew/snuff,relatedhealthproblem	Tobacco
Eversmokeatleast20cigarsinlife	Smoking
Doyounowsmokecigars	Smoking
Eversmoke20pipesoftobaccoinlife	Smoking
Doyounowsmokeapipe	Smoking
Doyousmokecigarettesnow?	Smoking
SerumhepatitisBcoreantibody	Hepatitis Antibody
Parenthighbloodpres/strokebefore50	High Blood Pressure
Parentheartattack/anginabefore50	Heart Attack
Parenthighbloodcholesterolatanyage	High Cholesterol
Parentasthmaorhayfeveratanyage	Asthma
Parentdiabetesatanyage	Diabetes
Serumhomocysteine:SI(umol/L)	Homocysteine
DoctoreversaySPhadrheumaticfever	Rheumatic Fever
Doctoreversayepilepsy/fit/convulsion	Epilepsy
DoctoreversaySPhadcerebralpalsy	Cerebral Palsy
Doctoreversayhadmentalretardation	Mental Retardation
Doctorsayhadarmmuscleweak/paralysis	Paralysis
Doctorsayhadlegmuscleweak/paralysis	Paralysis
DoctoreversaySPhadasthma	Asthma
Doctoreversayhadchronicbronchitis	Chronic Bronchitis
DoctoreversaySPhadhayfever	Hay Fever
Seruminsulin:SI(pmol/L)	Insulin
Serumnormalizedcalcium:SI(mmol/L)	Calcium
Serum latex antibody (IU/mL)	Latex
Serumlactatedehydrogenase:SI(U/L)	Tissue Damage
Serumleptin	Fertility
Serumluteinizinghormone:SI(IU/L)	Fertility
Serumlipoprotein(a)(mg/dL)	Lipoprotein
Serumlipoprotein(a):SI(g/L)	Lipoprotein
Serumlutein/zeaxanthin(ug/dL)	Fertility
Serumlutein/zeaxanthin:SI(umol/L)	Fertility
Hadatleast12drinksalcoholinlife	Alcohol
Hadatleast12drinksinlast12months	Alcohol
Serumsodium:SI(mmol/L)	Sodium
Sodium(mg)	sodium intake
VitaminD(mcg)	vitamin D intake
Totalcarbohydrates(gm)	carbohydrate intake
Totalmonounsaturatedfattyacids(gm)	fat intake
Totalpolyunsaturatedfattyacids(gm)	fat intake
Totalsaturatedfattyacids(gm)	fat intake
Serumosmolality:SI(mmol/Kg)	Osmolality
Irregularpulse(age5+years)	Pulse
Areyoucurrentlytakinginsulin?	Diabetes
Serumphosphorus(mg/dL)	Phosphorus
Serumphosphorus:SI(mmol/L)	Phosphorus
Serumtransferrinsaturation(%)	Transferrin
Serumrheumatoidfactorantibody	Rheumatoid Arthritis
Serumtotalcalcium(mg/dL)	Calcium
Serumtotalcalcium:SI(mmol/L)	Calcium
Serumselenium(ng/mL)	Selenium
Serumselenium:SI(nmol/L)	Selenium
Serumglucose:SI(mmol/L)	Glucose
Serumpotassium:SI(mmol/L)	Potassium
Respiratoryinfectionspast3weeks	Infection
Serumthyroxine(ug/dL)	Thyroid (T4)
Serumthyroxine:SI(nmol/L)	Thyroid (T4)
Serumtotalbilirubin(mg/dL)	Liver (Bilirubin)
Serumtotalbilirubin:SI(umol/L)	Liver (Bilirubin)
Serumtriglycerides(mg/dL)	Triglycerides
Serumtriglycerides:SI(mmol/L)	Triglycerides
Serumthyroidstimhormone(TSH)(uU/mL)	Thyroid (TSH)
Serumthyroidstimhormone:SI(mU/L)	Thyroid (TSH)
Serumtotalprotein(g/dL)	Total Protein
Serumtotalprotein:SI(g/L)	Total Protein
Serum triglycerides (mg/dL)	Triglycerides
Serum triglycerides: SI (mmol/L)	Triglycerides
Serumuricacid(mg/dL)	Kidney (uric acid)
Serumuricacid:SI(umol/L)	Kidney (uric acid)
Urinaryalbumin(ug/mL)	Liver (Albumin)
Urinarycreatinine(mg/dL)	Kidney (Creatinine)
Urinarycreatinine:SI(mmol/L)	Kidney (Creatinine)
Urinarycreatinine(mg/dL)-SS	Kidney (Creatinine)
SerumvitaminA(ug/dL)	Vitamin A
SerumvitaminA:SI(umol/L)	Vitamin A
SerumvitaminB12(pg/mL)	Vitamin B12
SerumvitaminB12:SI(pmol/L)	Vitamin B12
SerumvitaminC(mg/dL)	Vitamin C
SerumvitaminC:SI(mmol/L)	Vitamin C
SerumvitaminD(ng/mL)	Vitamin D
SerumvitaminD:SI(nmol/L)	Vitamin D
SerumvitaminE(ug/dL)	Vitamin E
SerumvitaminE:SI(umol/L)	VitaminE
VitaminK	Vitamin K
Whitebloodcellcount	White Blood Cell
Whitebloodcellcount:SI	White Blood Cell
Perio:gingbleed,lwr2bicuspid:buccal	Dental
Perio:gingbleed,lower1molar:mesial	Dental
Perio:gingbleed,lower1molar:buccal	Dental
Perio:gingbleed,lower2molar:mesial	Dental
Perio:gingbleed,lower2molar:buccal	Dental
Perio:gingbleed,lwrcenincisor:buccal	Dental
Perio:gingbleed,lwrlatincisor:mesial	Dental
Perio:gingbleed,lwrlatincisor:buccal	Dental
Perio:gingbleed,lowercuspid:mesial	Dental
Perio:gingbleed,lowercuspid:buccal	Dental
Perio:gingbleed,lwr1bicuspid:mesial	Dental
Perio:gingbleed,lwr1bicuspid:buccal	Dental
Perio:gingbleed,lwr2bicuspid:mesial	Dental
Perio:gingbleed,upprcenincisor:mesial	Dental
Perio:gingbleed,upper2bicuspid:buccal	Dental
Perio:gingbleed,upper1molar:mesial	Dental
Perio:gingbleed,upper1molar:buccal	Dental
Perio:gingbleed,upper2molar:mesial	Dental
Perio:gingbleed,upper2molar:buccal	Dental
Perio:gingbleed,upprcenincisor:buccal	Dental
Perio:gingbleed,upprlatincisor:mesial	Dental
Perio:gingbleed,upprlatincisor:buccal	Dental
Perio:gingbleed,uppercuspid:mesial	Dental
Perio:gingbleed,uppercuspid:buccal	Dental
Perio:gingbleed,upper1bicuspid:mesial	Dental
Perio:gingbleed,upper1bicuspid:buccal	Dental
Perio:gingbleed,upper2bicuspid:mesial	Dental
Probableinfarction/injury	Injury
Possibleinfarction/injury	Injury
Considerinfarction/injury	Injury
Pamplitues,negativephase,leadVI(uV)	Chest
Getchestpainwhenwalkuphillorhurry	Chest
Currentlytryingtoloseweight	Body Measurement (Weight)
Everdrink5+drinksalmosteveryday	Alcohol
Haveyouhadoneorbothovariesremoved	Oophorectomy
